# Supplementary material for: Single‐Cell RNAseq Identifies Heterogeneity in Myoblasts From Older Adults With Differences Related to Muscle Mass and Function
Source: J Cachexia Sarcopenia Muscle. 2026 Feb 17;17(1):e70213. doi: 10.1002/jcsm.70213 (PMC12913704; doi:10.1002/jcsm.70213)
Supplement: Supplementary file 3 — Table S1: Descriptive statistics at HCS baseline (1998–2004) for the HSSe analysis sample and for HCS participants who were not included in the HSSe analysis sample (men and women pooled). Table S2: Analysis of batch effect in single cell data. Table S3: Cell counts per cluster. Table S4a: Marker genes for each cell cluster. Table S4b: Marker genes for Cluster 0 subclusters 00–04. Table S4c: Pathway analysis for Cluster 0 subclusters 00. Table S4d: Pathway analysis for Cluster 0 subclusters 01. Table S4e: Pathway analysis for Cluster 0 subclusters 02. Table S4f: Pathway analysis for Cluster 0 subclusters 03. Table S5: Top 3 enriched GO biological process (BP) and molecular function (MF) pathways for marker genes in Clusters 0–6. Table S6: Associations between ALMi, grip strength and gait speed and cell clusters. Table S7a: Differential gene expression within clusters with respect to ALMi, grip strength and gait speed. Table S7b: Pathway analysis (Metascape) of the 13 differentially expressed genes associated with grip strength. Table S8: Differential gene expression at start and end of each lineage. Table S9: Differences in cell proportions within each lineage with regard to four quartiles of ALMi, grip strength and gait speed. [file JCSM-17-e70213-s001.xlsx]

## Sheet: Suppl Table 1
Supplementary Table 1a: Descriptive statistics at HCS baseline (1998-2004) for the HSSe analysis sample and for HCS participants who were not included in the HSSe analysis sample (men and women pooled)
Participant characteristic	Mean (SD); median (lower quartile, upper quartile) and n(%)		P-value
	HSSe analysis sample (n=132)	Participant group not included in the HSSe analysis sample (n=2865)
Age (years)	66.2 (2.6)	66.1 (2.9)	0.904
Sex (female)	98 (74.2%)	1320 (46.1%)	<0.001
BMI (kg/m2)	26.0 (3.5)	27.4 (4.4)	<0.001
Current smoking	9 (6.8%)	368 (12.9%)	0.041
Alcohol intake (units per week)	4.5 (0.7, 10.0)	4.0 (0.3, 12.0)	0.797
Supplementary Table 1b: Descriptive statistics at HCS baseline (1998-2004) for the HSSe analysis sample and for HCS participants who were not included in the HSSe analysis sample (men only)
Participant characteristic	Mean (SD); median (lower quartile, upper quartile) and n(%)		P-value
	HSSe analysis sample (n=34)	Participant group not included in the HSSe analysis sample (n=1545)
Age (years)	65.6 (2.9)	65.7 (2.9)	0.864
BMI (kg/m2)	25.7 (3.1)	27.2 (3.8)	0.024
Current smoking	3 (8.8%)	235 (15.2%)	0.303
Alcohol intake (units per week)	12.1 (4.6, 21.0)	8.5 (2.1, 19.5)	0.13
Supplementary Table 3: Descriptive statistics at HCS baseline (1998-2004) for the HSSe analysis sample and for HCS participants who were not included in the HSSe analysis sample (women only)
Participant characteristic	Mean (SD); median (lower quartile, upper quartile) and n(%)		P-value
	HSSe analysis sample (n=98)	Participant group not included in the HSSe analysis sample (n=1320)
Age (years)	66.4 (2.4)	66.7 (2.7)	0.304
BMI (kg/m2)	26.1 (3.7)	27.7 (5.0)	0.001
Current smoking	6 (6.1%)	133 (10.1%)	0.203
Alcohol intake (units per week)	2.5 (0.3, 7.0)	1.5 (0.0, 5.0)	0.004

## Sheet: Suppl Table 2
Supplementary Table 2: Analysis of batch effect in single cell data
Quality control metrics per culture
RNA counts per culture condition
Quality Metrics Summary
Culture	median_counts	median_features	median_mito
1	6062	2562	2.93
2	5289	2375	2.7
3	6827	2789	2.93
Dimensional Reduction Analysis
PCA Analaysis
Statistical Batch Effect Assesment	Value	Interpretation
PERMANOVA R²	0.0198	Variance explained by batch
Mean Silhouette Score	0.0001	Range: -1 to 1, 0 indicates good mixing
NN Mixing Proportion	0.3393	Expected ~0.33 for random mixing
Batch Entropy	0.9224	Max value = 1.099 (log(3))
1. Quality Control Metrics:
Consistent RNA counts across cultures
Similar feature distributions
Comparable mitochondrial content
2. Batch Effects Assessment:
PERMANOVA shows minimal variance (R² = 1.98%) explained by culture conditions
Silhouette scores near zero (10^{-4}) indicate good mixing
Nearest neighbor proportions (33.93%) close to random expectation (33.3%)
High batch entropy (0.9224) suggesting good mixing between batches
UMAP and PCA show good mixing between cultures
UMAP and PCA Plots of Encapsulation Day

## Sheet: Suppl Table 3
Supplementary Table 3: Cell counts per cluster
Cluster	Cell number
0	7280
1	7057
2	5803
3	5756
4	3927
5	3404
6	3328
7	632
8	400
9	376
10	374
11	173
12	125

## Sheet: Suppl Table 4a
Supplementary Table 4a: Marker genes for each cell cluster
Cluster	Gene ID	Cluster	Gene ID	Cluster	Gene ID	Cluster	Gene ID	Cluster	Gene ID	Cluster	Gene ID	Cluster	Gene ID	Cluster	Gene ID	Cluster	Gene ID	Cluster	Gene ID	Cluster	Gene ID	Cluster	Gene ID	Cluster	Gene ID
0	FTH1	1	ACTC1	2	CENPF	3	POSTN	4	CLSPN	5	RNA28S5	6	HIST1H1E	7	KRT81	8	G0S2	9	MTRNR2L8	10	KRT7	11	NEFM	12	IGFBP5
0	FTL	1	H19	2	CENPE	3	THBS1	4	PCNA	5	RNA18S5	6	HMGB2	7	S100A6	8	IL8	9	MT-RNR2	10	CD248	11	ACTB	12	SAA1
0	TXN	1	NES	2	UBE2S	3	FN1	4	NASP	5	TMTC2	6	MKI67	7	CRYAB	8	CXCL3	9	MT-RNR1	10	BGN	11	ELN	12	IGFBP3
0	IGFBP7	1	DES	2	HMGB1	3	NEAT1	4	USP1	5	CTSZ	6	TOP2A	7	TGFBI	8	CXCL1	9	MT-ND4L	10	PI16	11	ACTG1	12	COL4A1
0	RPS18	1	TNNT2	2	SMC4	3	COL1A1	4	ATAD2	5	TSPAN31	6	CLSPN	7	S100A4	8	IL6	9	MT-ND5	10	CLEC14A	11	CRIM1	12	THBS1
0	RPL10	1	CHRNA1	2	PRR11	3	CTGF	4	RRM2	5	FSTL1	6	SMC4	7	CCDC80	8	BIRC3	9	RPS4Y1	10	LPHN2	11	CSRP1	12	TGFBI
0	CRYAB	1	LRRC17	2	HSP90AA1	3	COL1A2	4	TYMS	5	TUBB	6	H2AFZ	7	RPL10	8	LAMB3	9	MT-ND2	10	PRSS12	11	LMO7	12	SPARC
0	RPS23	1	ATP2B1	2	PTMA	3	SPARC	4	HELLS	5	CTSD	6	KIAA0101	7	RPSA	8	TFPI2	9	MT-ATP8	10	TNXB	11	INHBA	12	CTGF
0	TMSB4X	1	CDH15	2	ANP32B	3	LTBP2	4	DEK	5	CTNNB1	6	DIAPH3	7	HSPA5	8	NFKBIA	9	DCBLD2	10	LRRN3	11	PTRF	12	IGFBP7
0	NDUFA4	1	TNNT1	2	NUCKS1	3	STC2	4	MCM4	5	DDX5	6	ANLN	7	TENM2	8	TNFAIP3	9	RPL17	10	APBB1IP	11	MAP1B	12	LMCD1
0	MT-ND4L	1	RARRES2	2	LMNA	3	LOXL2	4	FAM111B	5	PFN1	6	MLF1IP	7	IGFBP7	8	HBEGF	9	MT-ATP6	10	MEOX2	11	RGMB	12	TGM2
0	SERPINE2	1	RP11-47I22.3	2	ACTB	3	MALAT1	4	DNMT1	5	DBN1	6	HMGN2	7	IFITM3	8	ESM1	9	ITGB1	10	CYP1B1	11	NEXN	12	TNFRSF21
0	RPS27	1	PLAU	2	ACTG1	3	NUPR1	4	SMC4	5	PABPN1	6	USP1	7	CLIC3	8	ITGA2	9	BEST1	10	PTGIR	11	MYOCD	12	TPM2
0	OST4	1	ELN	2	TAGLN2	3	COL4A1	4	MCM3	5	CSPG4	6	RRM2	7	RPS2	8	NFKB2	9	PCDH10	10	PRRX1	11	FSCN1	12	SERPINE1
0	PPIB	1	MYOD1	2	KPNB1	3	GARS	4	RRM1	5	ANP32B	6	TMPO	7	PPIB	8	SPHK1	9	DNAJC3	10	EPGN	11	HAS2	12	PRSS23
0	RPL17	1	MYF5	2	TUBA1C	3	EFEMP1	4	MCM7	5	MT-TP	6	ATAD2	7	RPS3	8	LACTB	9	PLOD2	10	POSTN	11	CALD1	12	SELM
0	RPL31	1	ADAMTS5	2	TUBB	3	SLC7A11	4	CDC6	5	FLNC	6	STMN1	7	FGF2	8	MT-CO1	9	VEGFC	10	COL6A3	11	FAM180A	12	COL4A2
0	MT-CYB	1	TRIM55	2	PTRF	3	INHBA	4	UHRF1	5	AHNAK	6	SPDL1	7	TMSB4X	8	GREM1	9	RP11-124N14.3	10	CDA	11	FLNC	12	ITGB1
0	MT-CO1	1	OLFML3	2		3	SERPINE2	4	MLF1IP	5	PTMS	6	SHCBP1	7	CTD-2319I12.1	8	FGF2	9	NME1-NME2	10	KCNE4	11	RRBP1	12	PSG5
0	RPL19	1	RAPSN	2	CFL1	3	COL5A1	4	GMNN	5	PCBP2	6	FAM111A	7	SERPINH1	8	HMGA1	9	C5orf24	10	PCOLCE	11	ADAMTS1	12	FAP
0	SEC61B	1	ASB5	2	TPM3	3	COL4A2	4	CHAF1A	5	MMP2	6	NUSAP1	7	RP11-572C15.6	8	SAT1	9	IL6ST	10	AC017048.3	11	NES	12	SCG5
0	ATP6V0E1	1	SIK1	2	CD44	3	GREM1	4	HMGB1	5	DYNC1H1	6	UBE2C	7	RPL30	8	TGM2	9	UBE2V1	10	KCNK2	11	GOLGA4	12	COL12A1
0	RPS14	1	NAP1L1	2	TPX2	3	MEG3	4	NOP56	5	RBM25	6	RRM1	7	RPS23	8	MT-ATP6	9	TPM4	10	HSPB7	11	MYADM	12	TAGLN
0	MIF	1	CD82	2	NCL	3	PSAP	4	MCM10	5	MAP1B	6	DEK	7	MT-CO1	8	MT2A	9	DSP	10	FBLN2	11	ZYX	12	ZFAND5
0	S100A11	1	NEXN	2	CCDC88A	3	TGFBI	4	FEN1	5	CRIM1	6	PRC1	7	CLIC1	8	DRAM1	9	PHACTR2	10	EMP1	11	MYF5	12	FN1
0	RPS27A	1	CKB	2	EIF3A	3	CTSD	4	DHFR	5	EIF4G2	6	HIST1H1B	7	RPS27	8	CLMP	9	CTC-425F1.4	10	CTD-2319I12.1	11	ASB5	12	APP
0	RPS16	1	MCAM	2	DEK	3	FGF2	4	PTMA	5	NCL	6	HELLS	7	TXN	8	TXNRD1	9	MT-CO1	10	PTX3	11	F3	12	TGFBR2
0	SQSTM1	1	TNC	2	PLK1	3	MMP2	4	BAZ1B	5	HSP90AA1	6	SMC2	7	THBS1	8	JUNB	9	MIF	10	PCDH9	11	ANKRD1	12	COL1A1
0	MT-ATP6	1	IGF2	2	CDC20	3	PRSS23	4	KPNB1	5	ACTG1	6	DHFR	7	NUPR1	8	RPL17	9	NAV3	10	CAPG	11	FERMT2	12	FBN1
0	UBB	1	SDPR	2	BIRC5	3	TPM2	4	MCM6	5	CFL1	6	TPX2	7	SEMA7A	8	TXN	9	GALNT1	10	FN1	11	KLF2	12	MALAT1
0	MFAP5	1	VAMP5	2	EZR	3	CCDC80	4	NCL	5	ACTN1	6	CDK1	7	LIMA1	8	ITGB1	9	MT-CYB	10	ABI3BP	11	GREM1	12	MANBA
0	NUPR1	1	L1CAM	2	HNRNPH1	3	ASNS	4	CCNE2	5	EFEMP2	6	SMC3	7	NME1-NME2	8	GADD45A	9	NBEAL1	10	FRMD6	11	DDAH1	12	PCDH10
0	RPS19	1	TUBA1A	2	HDGF	3	LOX	4	ATAD5	5	EZR	6	ESCO2	7	RPS18	8	VEGFC	9	CDK2AP1	10	CCDC80	11	EHD2	12	LTBP2
0	RPL15	1	ALPL	2	TOP2A	3	SLC1A5	4	BRCA1	5	YWHAH	6	NCAPG	7	RPS16	8	PMEPA1	9	ABI3BP	10	COL1A2	11	PRRC2C	12	IL32
0	FAU	1	ITGA7	2	DLGAP5	3	CTSB	4	MCM5	5	SSR3	6	DNMT1	7	IFITM2	8	TBX3	9	RPS26	10	VASN	11	CXCL12	12	LIMCH1
0	RPS5	1	HAS2	2	AXL	3	DSTN	4	WDR76	5	PABPC4	6	CKAP2L	7	ENG	8	FAM180A	9	FTH1	10	COL3A1	11	CITED2	12	NPDC1
0	TIMP1	1	MEST	2	HN1	3	SERPINH1	4	CDT1	5	EPN1	6	RAD51AP1	7	RPL17	8	GSTO1	9	TRAM1	10	ANGPTL4	11	NEAT1	12	CMPK1
0	RPLP1	1	CDC42EP3	2	HNRNPM	3	COL6A1	4	DTL	5	COL1A2	6	DNAJC9	7	IGFBP3	8	TM4SF1	9	ITGA2	10	SLC38A5	11	FLNA	12	GREM1
0	CSTB	1	RGMB	2	CCNB1	3	COL5A2	4	GINS2	5	EEF1A1	6	NASP	7	FAU	8	FTH1	9	RP11-244F12.2	10	TIMP1	11	COL6A2	12	SAT1
0	RPS3	1	PGF	2	ACTN4	3	ITGA11	4	E2F1	5	BAX	6	RANBP1	7	MBOAT2	8	MT-CO2	9	SLFN5	10	TINAGL1	11	CLTC	12	PLOD2
0	RPS2	1	MSI2	2	CXCL12	3	FKBP10	4	XRCC2	5	TAGLN2	6	CBX5	7	NANS	8	CFLAR	9	SPOCK1	10	TIMP3	11	RBM25	12	OGFRL1
0	MT-ND5	1	CELF2	2	TUBA1B	3	CALD1	4	SLBP	5	NUPL1	6	DUT	7	PSG5	8	CTPS1	9	YBX1	10	ISG15	11	DST	12	BACE2
0	NME1-NME2	1	PEG10	2	ANP32E	3	IGFBP7	4	ORC6	5	C19orf43	6	KIF23	7	MEG3	8	NME1-NME2	9	AFF4	10	MGST1	11	LMNA	12	CALD1
0	RPL35A	1	ENO3	2	KIF20B	3	HSPG2	4	MCM2	5	ZC3H13	6	AURKB	7	IL7R	8	SLFN5	9	APC	10	MEDAG	11	DHCR24	12	YPEL5
0	RPL23A	1	PALLD	2	ANKRD11	3	COL6A2	4	HSP90AA1	5	RPN1	6	CENPF	7	EMP1	8	RPS27	9	STC2	10	SPARC	11	PDLIM5	12	PPME1
0	RPS15	1	DYSF	2	HNRNPU	3	BMP1	4	SMC3	5	RPL39	6	PBK	7	RPL31	8	MT-ND2	9	SQSTM1	10	SCUBE3	11	CORO1C	12	SERF2
0	RPS7	1	ATOH8	2	TUBB4B	3	CKAP4	4	RFC3	5	GPC1	6	CEP55	7	ALDH1A1	8	IL32	9	GLIPR1	10	COL16A1	11	EHD1	12	NUPR1
0	UBL5	1	KIAA1199	2	LMO4	3	ABCC3	4	UNG	5	EIF3A	6	HMGB1	7	FLRT2	8	PPIF	9	CEP170	10	SCG5	11	MEG3	12	CCND1
0	OSTC	1	FLNC	2	AHNAK	3	TPM1	4	TCF19	5	SENP3	6	FBXO5	7	ABI3BP	8	RPS27A	9	APLP2	10	APLP2	11	ACTC1	12	CRYAB
0	GSTP1	1	PRUNE2	2	ASPM	3	LTBP3	4	SYNE2	5	TUBA1A	6	TUBB4B	7	CYR61	8	WNT5A	9	KDM5B	10	SNHG18	11	VASN	12	MT-CO1
0	COX6A1	1	ID1	2	SFPQ	3	SERPINE1	4	HNRNPAB	5	PCBP1	6	CENPK	7	COL1A1	8	IER3	9	ASPH	10	RP11-48O20.4	11	GNB2	12	MFGE8
0	TMEM14C	1	SGCA	2	ARL6IP1	3	SLC7A5	4	CASP8AP2	5	ANXA6	6	KIF20B	7	FHL1	8	RPS25	9	COL3A1	10	IFI30	11	AES	12	COX7A1
0	RPL30	1	PDLIM3	2	STMN1	3	SQSTM1	4	HNRNPU	5	RGMB	6	NUF2	7	PSAT1	8	ASPH	9	DST	10	TFPI2	11	TNS1	12	HIST1H2BK
0	RPS25	1	ANTXR1	2	PRRC2C	3	TXNRD1	4	PKMYT1	5	HNRNPH1	6	TYMS	7	BDNF	8	FAU	9	NAV1	10	PCOLCE2	11	MYO9B	12	COL1A2
0	RPL14	1	SYTL2	2	RBM25	3	COL8A1	4	ANP32B	5	PRRC2C	6	ZWINT	7	EFEMP1	8	KRT18	9	RGS4	10	TPBG	11	CEP290	12	FTH1
0	IFITM3	1	NCAM1	2	FLNA	3	FBN1	4	EZH2	5	CLPP	6	TACC3	7	S100A10	8	RPS16	9	ZFC3H1	10	SERPINH1	11	SERPINE1	12	TPM1
0	NDUFB4	1	PPP1R14B	2	HNRNPA1	3	PSAT1	4	HMGB2	5	CTBP1	6	FEN1	7	TMOD3	8	PRRX1	9	UBBP4	10	TNFRSF11B	11	CCND1	12	TSPO
0	MYL12A	1	MYLK	2	SET	3	P4HB	4	BRCA2	5	HSPB1	6	MCM4	7	SLC3A2	8	NT5E	9	IGFBP7	10	GREM1	11	PODXL	12	LINC00152
0	PHPT1	1	LFNG	2	HMMR	3	CHPF	4	PSMC3IP	5	CTC-503J8.6	6	GMNN	7	POSTN	8	RPS7	9	GALNT5	10	LTBP1	11	AKAP9	12	GUK1
0	CD63	1	CAV1	2	YWHAH	3	IGFBP4	4	SERBP1	5	LFNG	6	BRCA1	7	COX5B	8	RPS18	9	UBE2H	10	LOXL3	11	GAS6	12	ERLEC1
0	HINT1	1	CSRP2	2	EIF5B	3	MXRA8	4	KIAA0101	5	ARHGDIA	6	CENPE	7	PLCB4	8	ALDH1A3	9	ALCAM	10	FBN1	11	SMURF2	12	GPX8
0	RPS26	1	2011-09-01	2	ARHGDIA	3	CTD-2319I12.1	4	HNRNPD	5	CPSF4	6	BIRC5	7	ID3	8	RPL10	9	MYOF	10	LOX	11	AKAP12	12	GABARAPL1
0	SELM	1	PKM	2	SMS	3	GLS	4	SMC2	5	GNAS	6	ASPM	7	NREP	8	RPS23	9	ARHGAP18	10	LGMN	11	CCBE1	12	NNMT
0	S100A6	1	JSRP1	2	CTNNB1	3	TTC3	4	HSPD1	5	ACTB	6	KIF11	7	MT-ND4L	8	CCND1	9	BMPR2	10	F2R	11	FSTL3	12	LOXL2
0	CLIC1	1	RBM24	2	CCNB2	3	ITGB5	4	BRIP1	5	DST	6	CASC5	7	MT-ND5	8	IL7R	9	FNDC3B	10	S100A6	11	COL6A1	12	TNFRSF10D
0	DKK1	1	OXTR	2	PRC1	3	MMP14	4	STMN1	5	LENG8	6	NDC80	7	F3	8	FEZ2	9	CASC4	10	MGLL	11	ANXA6	12	ADAMTS2
0	COX8A	1	SLC44A2	2	MTDH	3	SPOCK1	4	RAD51AP1	5	PPP3R1	6	TK1			8	LINC00152	9	RP5-940J5.9	10	RABAC1	11	JUND	12	OST4
0	UBBP4	1	IFITM10	2	PSMC1	3	LRP1	4	DSN1	5	HSPA8	6	GTSE1			8	ST3GAL1	9	SEC31A	10	SGCE	11	QSOX1	12	PMEPA1
0	ARPC2	1	PBXIP1	2	CRIM1	3	MYL9	4	POLD3	5	ANP32E	6	MELK			8	GNG11	9	MT-ND1	10	FKBP11	11	KLF6	12	TP53I3
0	COX5B	1	LMO7	2	PTTG1	3	PLOD1	4	PARP1	5	CANX	6	UBE2T			8	PLAUR	9	TMOD3	10	COL1A1	11	EZR	12	PPIC
0	H3F3A	1	ZFP36L1	2	HMGB2	3	COL3A1	4	C19orf48	5	ANKRD11	6	CKS2			8	RPS20	9	SERPINE2	10	PCDH18	11	STC2	12	CTPS1
0	ATP5G2	1	LBH	2	MMP14	3	QSOX1	4	CDCA5	5	FSCN1	6	SPC25			8	CHURC1	9	ERLEC1	10	CRYAB	11	SLC16A3	12	CST3
0	UCHL1	1	RUNX1	2	PODXL	3	PLOD2	4	SET	5	RANGAP1	6	HMMR			8	CEP170	9	SCARB2	10	HSPB6	11	CDC42EP3	12	CERCAM
0	RPL41	1	SKP2	2	METAP2	3	VASN	4	NCAPG	5	FKBP1A	6	ORC6			8	ANGPTL4	9	USO1	10	ADD3	11	CHD3	12	NDUFA1
0	MGST3	1	HAS1	2	PTGES3	3	COL12A1	4	RIF1	5	CSNK2B	6	HJURP			8	MIF	9	SAMD9	10	PAPPA	11	SLC38A2	12	FLRT2
0	RPL11	1	MAP1A	2	NOP56	3	MXD4	4	PSIP1	5	CD44	6	RBBP8			8	VEGFA	9	ZMYND8	10	SERPINE1	11	ATP2B1	12	KDELR3
0	RAB2A	1	SGCD	2	SF3B2	3	SELM	4	NUCKS1	5	CDC37	6	CKAP2			8	MT-CYB	9	HIPK2	10	KDELR3	11	CXXC5	12	LGMN
0	RPL13A	1	CXXC5	2	RANGAP1	3	TIMP2	4	TPM3	5	KDELR1	6	PTMA			8	MT-ND1	9	MT-ND6	10	FST	11	RHOB	12	LOX
0	TMEM258	1	S100A2	2	CDC25B	3	SLC3A2	4	DNAJC9	5	TBX1	6	MCM7			8	MT-ND5	9	GREM1	10	ZNF503	11	IGFBP4	12	OSTC
0	NQO1	1	PTTG1IP	2	HMGB3	3	RP11-48O20.4	4	MYBL2	5	HNRNPM	6	CDCA5			8	RPL23A	9	LAMB1	10	TRNP1	11	NBPF10	12	ARF4
0	NDUFB3	1	LRRFIP1	2	MAP4K4	3	TAGLN	4	EIF1AX	5	TAF10	6	CEP152			8	RPL19	9	MT-ND4	10	PLIN2	11	MALAT1	12	PLCB4
0	REXO2	1	CEP112	2	KIF5B	3	RHOB	4	MSH6	5	BAZ1B	6	FANCI			8	RPL14	9	PDE4DIP	10	GNG11	11	DAB2	12	TES
0	TMEM59	1	MACF1	2	CEP55	3	LAMB2	4	LIG1	5	UAP1	6	BRCA2			8	RPL35A	9	ZBTB38	10	MPC1	11	SCUBE3	12	PCOLCE2
0	COX7A2	1	GRAMD3	2	CHD4	3	LEPREL4	4	FBXO5	5	BDP1	6	TUBA1B			8	NAMPT	9	SSFA2	10	STEAP1	11	PTX3	12	ESM1
0	GLIPR1	1	ANKRD13A	2	GNB2	3	ITGA5	4	CBX3	5	RBM3	6	KIF15			8	PRNP	9	CLMP	10	KITLG	11	DUSP1	12	IVNS1ABP
0	MAP1LC3B	1	CDK6	2	NCEH1	3	WARS	4	WDHD1	5	TSR3	6	CDCA2			8	IGFBP7	9	EPRS	10	CA12	11	PEG10	12	PPIB
0	ATPIF1	1	ANKRD1	2	KIF4A	3	PAPSS2	4	TMPO	5	TEAD1	6	SGOL2			8	RSL24D1	9	COPB1	10	SLC1A5	11	EDN1	12	SIRPA
0	SERF2	1	CNN3	2	SDC1	3	ASPH	4	MMS22L	5	WDR34	6	BRIP1			8	DCBLD2	9	KIAA1430	10	MT1X	11	PLCB4	12	OXTR
0	RPL27	1	TACC1	2	QSOX1	3	SMIM14	4	TK1	5	SDC3	6	POLD3			8	PRKCDBP	9	ODF2L	10	PDLIM1			12	PAPSS2
0	CST3	1	ZMAT3	2	SSRP1	3	FBLIM1	4	RECQL4	5	FXYD5	6	SKA3			8	MIR4435-1HG	9	FAM211A	10	SMYD3			12	GAS6
0	NOP10	1	IRX3	2	TACC3	3	COL16A1	4	RANBP1	5	RBM14	6	TCF19			8	COX8A	9	EDIL3	10	LDHA			12	CPPED1
0	HSPE1	1	TNIP1	2	SLTM	3	ADAMTS2	4	FANCI	5	STT3A	6	PSMC3IP			8	IL6ST	9	ARID5B	10	KDELR2			12	MT2A
0	RPS15A	1	FADS3	2	CD97	3	SEL1L3	4	CENPK	5	HNRNPAB	6	TRIP13			8	SLC25A37	9	SP100	10	RAC2			12	HEBP1
0	ARPC3	1	SIX1	2	PTBP1	3	CDH2	4	MYBL1	5	DAZAP1	6	KIFC1			8	SLIRP	9	LMAN1	10	STAT1			12	ELOVL5
0	PLOD2	1	STK17B	2	TM4SF1	3	MAGED1	4	LMNB1	5	MYH9	6	BUB1B			8	FABP5	9	AEBP1	10	AKR1C1			12	VIMP
0	GSTO1	1	MICAL1	2	SMC2	3	G6PD	4	TUBA1B	5	TYMS	6	NCAPH			8	MCFD2	9	LACTB	10	RNH1			12	DRAM1
0	TRMT112	1	WNK1	2	DAZAP1	3	CD151	4	RBBP8	5	ELN	6	GINS2			8	MT-ATP8	9	MAP1LC3B	10	MBOAT2			12	CCDC80
0	ITGBL1	1	GSN	2	HSPH1	3	ABI3BP	4	WHSC1	5	INTS1	6	CENPQ			8	BIRC2	9	GPX8	10	MTCH1			12	ALDOA
0	SOD1	1	GNAS	2	SGOL2	3	PLXND1	4	SSRP1	5	C17orf70	6	SKA1			8	BHLHE40	9	CLIC1	10	MFAP5			12	PRNP
0	BTF3	1	PRDX6	2	UGDH	3	PXDN	4	BTG3	5	LRP1	6	CCNA2			8	PFDN5	9	RAPH1	10	PPIB			12	NECAP2
0	ITM2B	1	CCBE1	2	KIF22	3	CD59	4	BRI3BP	5	CLTC	6	PCNA			8	ETS1	9	S100A11	10	MT-ATP6			12	SIL1
0	ID3	1	JAM3	2	HMOX1	3	VEGFA	4	PA2G4	5	PICALM	6	ARHGAP11A			8	MT1E	9	DKK1	10	EPB41L3			12	RABAC1
0	ATP5H	1	MRC2	2	HMGA1	3	MFGE8	4	H2AFZ	5	MT-RNR1	6	KIAA1524			8	CLIC1	9	SCN9A	10	EMILIN1			12	SBDS
0	COX4I1	1	CCNG2	2	H1FX	3	SARS	4	SUPT16H	5	LOXL2	6	ATAD5			8	RPS14	9	COL8A1	10	INSIG1			12	FAM211A
0	COL3A1	1	RHOBTB3			3	LOXL1	4	ZWINT	5	TUBA1B	6	SGOL1			8	ELTD1	9	SPTLC2	10	SLC38A2			12	GPX3
0	DAD1	1	HTRA1			3	SEC61A1	4	RFC1	5	MT-TD	6	KIF4A			8	CSNK1A1	9	RND3	10	C19orf10			12	C19orf10
0	UQCRH	1	JUN			3	SULF1	4	PPM1G	5	DEK	6	TTK			8	HSPE1	9	TMF1	10	SLC39A14			12	MT-ATP6
0	RPS20	1	ANXA6			3	GOLGA2	4	RFC2	5	ADRBK1	6	ECT2			8	RPL31	9	GOLGB1	10	TSPAN5			12	MYL9
0	SPCS1	1	ISLR			3	GALNT10	4	TOPBP1	5	RABL6	6	HIST1H1C			8	COX6A1	9	VIMP	10	SPHK1			12	S100A11
0	NPC2	1	RALA			3	GOLGB1	4	FUS	5	UBC	6	CENPW			8	USMG5	9	RAI14	10	PDGFRB			12	ARMCX3
0	NDUFA12	1	FBLN2			3	SLC38A2	4	SHCBP1	5	MARCKSL1	6	KIF14			8	ASAP1	9	LARS	10	ITGA5			12	SGK1
0	SH3BGRL3	1	CHN1			3	JUND	4	ILF3	5	MAP4K4	6	VRK1			8	RPL30	9	JAK1	10	LGALS3			12	LUM
0	YBX1	1	ID2			3	LRP10	4	RFC4	5	BANF1	6	NCAPG2			8	AKAP12	9	FBN1	10	LEPREL4			12	DAB2
0	SEC31B	1	EHD1			3	ATF5	4	FAM111A	5	EHD2	6	HSPD1			8	AKR1B1	9	RP11-572C15.6	10	C2orf88			12	PVR
0	RPS13	1	SAMD11			3	CTSA	4	CHTF18	5	HTATSF1	6	CACYBP			8	MYO10	9	VCAN	10	COL6A1			12	IL7R
0	DBI	1	CARHSP1			3	MANBA	4	BARD1	5	RCN2	6	PA2G4			8	MT-CO3	9	SCAF11	10	TUSC3			12	IFNGR2
0	TXNRD1	1	CFL2			3	VMP1	4	TUBB	5	CAPNS1	6	CDCA4			8	PHACTR2	9	ITGBL1	10	NRP1			12	KRT81
0	LGALS1	1	FILIP1L			3	ITGA3	4	TCOF1	5	TAPBP	6	LIG1			8	ANPEP	9	TTC37	10	GARS			12	PSAT1
0	PRDX4	1	UACA			3	ITGAV	4	HNRNPA2B1	5	NEDD8	6	PARP1			8	CST3	9	TTC3	10	CBR1			12	PLEKHA1
0	CHCHD2	1	BLCAP			3	ADAM12	4	KIAA1524	5	NFIX	6	SMC1A			8	PHLDA2	9	ARHGAP5	10	FTH1			12	SERPINE2
0	ASPH	1	ECM1			3	MGAT4B	4	SMC1A	5	MACF1	6	FABP5			8	SYNJ2	9	SACS	10	UCHL1			12	CHCHD10
0	GNG5	1	CSF1			3	EPAS1	4	AKAP12	5	MGEA5	6	PSIP1			8	EIF4EBP1	9	HEG1	10	FTL			12	TGFB2
0	GAS5	1	DKK3			3	LAMP1	4	DUT	5	BCL7C	6	MCM8			8	SNHG5	9	OSBPL8	10	IGFBP6			12	ITGBL1
0	LINC00152	1	SEPW1			3	FHL1	4	DDX21	5	SREK1	6	HNRNPD			8	EMP1	9	CTHRC1	10	VAT1			12	FKBP14
0	NGFRAP1	1	STK38			3	SIL1	4	ESCO2	5	STK11	6	E2F7			8	PLOD2	9	GCC2	10	EIF1AX			12	CTSB
0	RNF7	1	ERRFI1			3	RP11-572C15.6	4	MAD2L1	5	BCYRN1	6	EZH2			8	TIMP1	9	ARL6IP5	10	RGS10			12	P4HA1
0	SNRPD2	1	NUAK1			3	AMIGO2	4	POLA1	5	ZYX	6	RNASEH2A			8	AKR1C1	9	EFNB2	10	OAF			12	CTC-425F1.4
0	COX7C	1	DST			3	COTL1	4	CEP78	5	RAB32	6	SYNE2			8	RPS3	9	ATF6	10	MYO1E			12	GFRA1
0	RPL10A	1	SLC16A3			3	MAN1B1	4	KIF20B	5	YWHAG	6	TUBA1C			8	POLR2F	9	SMARCA5	10	HSPA5			12	S100A4
0	C4orf3	1	CAV2			3	SHC1	4	HNRNPM	5	MT-CO3	6	SERBP1			8	SH3KBP1	9	SMIM14	10	SERP1			12	GAS5
0	LOX	1	PKP1			3	EMILIN1	4	EIF3A	5	MBD3	6	C21orf58			8	ADIRF	9	MYO1B	10	ATF5			12	DNPH1
0	LDHB	1	NDUFC2			3	FKBP9	4	BAZ1A	5	SNRPA	6	WHSC1			8	SLC7A11	9	RAB3B	10	HDLBP			12	CAP2
0	DYNLL1	1	TGFB2			3	ALPK2	4	CHEK1	5	ACIN1	6	H3F3B			8	BTF3	9	UBE2K	10	SEC13			12	GLRX
0	COX6B1	1	RBPJ			3	FSTL1	4	CENPJ	5	ANXA1	6	H2AFX			8	RAB3B	9	TRIP11	10	PPIC			12	NDUFA4
0	ATP5J	1	MAT2A			3	NTN4	4	RFWD3	5	TPI1	6	STIL			8	CHMP1B	9	DHX36	10	JTB			12	ITM2B
0	GLRX	1	CTSD			3	MTHFD2	4	DIAPH3	5	PPP1R14B	6	CENPJ			8	ELK3	9	EMB	10	STT3B			12	CNPY2
0	PRKCDBP	1	P4HA2			3	HEG1	4	SRRM1	5	PEA15	6	FOSL1			8	ABI3BP	9	BBX	10	ATP1B1			12	CSTB
0	ATP5G3	1	LUM			3	APP	4	PRKDC	5	HNRNPU	6	FAM111B			8	MT-ND4L	9	ENAH	10	PPAP2B			12	ITGAV
0	ATP6V1G1	1	CITED2			3	CD81	4	PNN	5	RPL39L	6	TOPBP1			8	MT-ND4	9	PAPSS2	10	INHBA			12	ITGA1
0	COX6C	1	DAB2			3	HTRA1	4	HMGN2	5	ILF3	6	LMO4			8	RPS26	9	RP11-166D19.1	10	ATP5E			12	PPAPDC1B
0	RPS3A	1	ARL6IP1			3	EXT1	4	CEP152	5	NDUFV2	6	DTYMK			8	CTSL	9	TTC1	10	DSE			12	GRN
0	ARL6IP5					3	GPC1	4	PHIP	5	TBC1D10B	6	ZWILCH			8	UBL5	9	WNT5A	10	PLS3			12	RP11-572C15.6
0	SPARC					3	SPOCD1	4	KIFC1	5	MLF2	6	PRR11			8	VDAC1	9	DNAJB4	10	COX7A1			12	INHBA
0	ANAPC11					3	FAP	4	SGOL1	5	SLTM	6	SIVA1			8	SERPINE1	9	IL32	10	REEP5			12	TMEM59
0	USMG5					3	NQO1	4	PAICS	5	PODXL	6	MIS18BP1			8	PLAT	9	LAYN	10	TP53I3			12	S100A13
0	DYNLT1					3	ATP6AP1	4	NCAPG2	5	CMC2	6	FOXM1			8	CTSB	9	SAT1	10	BCAT1			12	NEK7
0	TP53I3					3	TNS1	4	SUZ12	5	ITGA5	6	CCP110			8	IFITM3	9	NRP1	10	JMJD6			12	LAYN
0	SBDS					3	LINC00657	4	FBL	5	SMC4	6	VIM			8	BEST1	9	INHBA	10	CIB1			12	BRI3
0	C6orf48					3	ERGIC1	4	DDX46	5	DYNLL2	6	RACGAP1			8	PDE4DIP	9	TXNRD1	10	DOK1			12	MYLK
0	CBR1					3	RABAC1	4	MKI67	5	MMP14	6	PTTG1			8	CTGF	9	TFPI2	10	RCN1			12	RECK
0	POMP					3	CTSZ	4	YWHAH	5	SFPQ	6	BUB3			8	SQSTM1	9	SYNE1	10	FKBP2			12	DNAJB4
0	ISCU					3	FNDC3B	4	TOP2A	5	LL22NC03-2H8.5	6	DSN1			8	TMSB4X	9	PTX3	10	CALR			12	ISCU
0	SLIRP					3	YIPF5	4	NUP85	5	TNS1	6	CCDC34			8	SPOCK1	9	HSPA5	10	PDE4DIP			12	MIR22HG
0	S100A4					3	PDLIM5	4	TFDP1	5	MSN	6	BARD1			8	SEC61B	9	PDLIM5	10	FZD7			12	TENM2
0	TCEB1					3	RPN2	4	SPDL1	5	PLCB3	6	CDC20			8	SELM	9	EPS8	10	RP11-14N7.2			12	LAMC1
0	KDELR3					3	IGFBP6	4	GJC1	5	RNPS1	6	AURKA			8	NOLC1	9	SLC7A11	10	IER3			12	MFAP5
0	BRK1					3	MYADM	4	NUP62	5	WDR46	6	SUPT16H			8	SBDS	9	LIMCH1	10	PPME1			12	FAM180A
0	PSMB5					3	NEK7	4	NCAPH2	5	FADS2	6	WDHD1			8	UQCRH	9	ELL2	10	KIFAP3			12	KRTAP2-3
0	LACTB					3	DDR2	4	EIF5B	5	CHD4	6	KIF2C			8	IFITM2	9	CITED2	10	SULF1			12	BEST1
0	EIF1					3	GRN	4	PRC1	5	PUM1	6	CDCA8			8	SERPINE2	9	HHIP	10	OSTC			12	OAT
0	AKR1C3					3	ADAM9	4	NOP58	5	PPP6R3	6	MAD2L1			8	S100A11	9	CDKN1A	10	MRPL41			12	ELL2
0	C1QBP					3	CARS	4	MIS18BP1	5	INCENP	6	PPM1G			8	GLIPR1	9	PLCB4	10	DOCK10			12	OCIAD2
0	GUK1					3	MXRA7	4	TPR	5	INPPL1	6	EXOSC8			8	SDC4	9	MEG3	10	NDUFA1			12	ATP6AP2
0	RPL7					3	TIMP1	4	CKAP2L	5	CHID1	6	MIS18A			8	INHBA	9	NREP	10	ARPC1B			12	GSTO1
0	VKORC1					3	VAT1	4	HNRNPF	5	STK25	6	NPM1			8	CTC-425F1.4	9	FABP5	10	RP11-166D19.1			12	TXNIP
0	OCIAD2					3	ZFAND5	4	CENPF	5	SPTAN1	6	CEP128			8	FOXP1	9	SULF1	10	ANPEP			12	MEG3
0	SEC61G					3	ZNF281	4	PTBP1	5	ARL6IP1	6	SLC25A5			8	DKK1	9	SCUBE3	10	UGP2			12	MT-CYB
0	RPSA					3	EFEMP2	4	SRSF7	5	H2AFX	6	MGME1			8	FRMD6	9	ADAMTS1	10	SMAP2			12	TSPAN13
0	MT-ND2					3	PRNP	4	ANLN	5	MRPL28	6	DBF4			8	SMURF2	9	OXTR	10	CERCAM			12	RND3
0	ALDOA					3	SLFN5	4	CEP55	5	SPTBN1	6	HAUS8			8	SLC3A2			10	CXCL12			12	TXNRD1
0	CTSL					3	EHD2	4	U2SURP	5	DDX42	6	CCDC14			8	ALDH1A1			10	ERLEC1			12	C4orf48
0	MDH1					3	GAS6	4	MYH10	5	NACA	6	CENPM			8	SRGN			10	SH3KBP1			12	UBE2B
0	SEC13					3	FADS3	4	TRIM28	5	SRRM2	6	BUB1			8	HMOX1			10	ATP5G3			12	PLOD1
0	RPS6					3	LIMCH1	4	PDS5B	5	TMEM132A	6	RAD21			8	PLCB4			10	CD164			12	P4HA2
0	C19orf53					3	AKR1C1	4	RBMX	5	TGFB1	6	MCM2			8	ZFP36L1			10	ZHX1			12	PHLDA2
0	EMC4					3	PRDX5	4	SYNCRIP	5	ATP1B3	6	RBMX			8	MGST1			10	CTSC			12	MT-CO2
0	NDUFAF3					3	PYGB	4	CEBPZ	5	ODF2	6	KPNA2			8	PTX3			10	SRM			12	NRP2
0	EMC7					3	BDNF	4	TACC3	5	GJC1	6	CENPN			8	KRT81			10	TMEM50A			12	MYL12B
0	POLR2F					3	ATF4	4	CASC5	5	TOMM40	6	HAUS6							10	ITGBL1			12	NTM
0	PPIA					3	TGFB2	4	HJURP	5	ENC1	6	RFC3							10	SYNE1			12	NRG1
0	C11orf31					3	GRINA	4	CENPB	5	BCAR3	6	RAD18							10	MPC2			12	SLC3A2
0	SNRPG					3	CRIM1	4	CDK1	5	UBE2Z	6	CDK2							10	PHLDA2			12	SDC2
0	DYNLRB1					3	WNT5A	4	MRTO4	5	MOK	6	NCAPD2							10	BLVRB			12	ANO10
0	WDR83OS					3	TCEAL4	4	CCNA2	5	DBNL	6	YBX1							10	LMAN1			12	MCFD2
0	MPC2					3	IFITM3	4	PRR11	5	RBM5	6	SNRPD1							10	COX4I1			12	ADAM19
0	TMEM50A					3	RCN3	4	RBM25	5	GALNT10	6	LMNB2							10	DSP			12	B4GALT1
0	SSR4					3	B4GALT1	4	HMGA1	5	TNPO2	6	SPAG5							10	SUCLG1			12	LIMA1
0	ERLEC1					3	NDST1	4	HNRNPR	5	FAM50A	6	MCM10							10	SEC61G			12	POSTN
0	RPL24					3	MRC2	4	HNRNPA1	5	SRPRB	6	SNRPG							10	HMGCS1			12	ITGB5
0	ATP5C1					3	PGRMC2	4	SRSF3	5	HLA-B	6	BTG3							10	INPP5A			12	ALDH1A1
0	TSPO					3	TAPBP	4	CBX5	5	UBE2S	6	ITGB3BP							10	IKBIP			12	FGF2
0	SRP14					3	MLPH	4	PRRC2C	5	MYO10	6	CEP78							10	REXO2			12	PRDX5
0	HIGD2A					3	NAV1	4	NOLC1	5	FKBP8	6	TPM3							10	SEC23A			12	MXRA7
0	UQCR10					3	TMED3	4	EXOSC9	5	MARVELD1	6	HNRNPA3							10	SSR1			12	HBEGF
0	RPLP0					3	SERINC1	4	ARHGAP11A	5	LSM4	6	NUCKS1							10	NDUFB3			12	HERPUD1
0	POLR2L					3	PTX3	4	PPIF	5	TMEM47	6	TPM4							10	TRPV2			12	PGRMC2
0	UQCRQ					3	ZYX	4	ROCK2	5	EMP2	6	CMC2							10	JAK1			12	ITGA2
0	NHP2					3	IER3	4	TRA2B	5	TPRG1L	6	CENPH							10	MXRA7			12	MYL12A
0	IKBIP					3	TGFB1	4	CCDC14	5	MFSD10	6	MCM3							10	SASH1			12	DDOST
0	GPX8					3	C12orf23	4	SRSF2	5	CYB5B	6	TIMELESS							10	P4HA1			12	CST6
0	RPL23					3	IGFBP3	4	ANKRD36C	5	SLBP	6	PARP2							10	PDIA6			12	SRP14
0	TMEM147					3	HM13	4	HNRNPH1	5	TSPAN17	6	KPNB1							10	ALDOA			12	COL5A2
0	TMA7					3	EMC10	4	DKC1	5	FASTK	6	MCM6							10	AP3S1			12	MT-CO3
0	PSMD8					3	RNF187	4	SMCHD1	5	RHOT2	6	TEX30							10	MRPL52			12	PDIA5
0	FKBP11					3	COL11A1	4	CCDC34	5	RRP7A	6	RBBP7							10	APCDD1L-AS1			12	TMED3
0	PRDX1					3	EIF2S2	4	RBBP4	5	VOPP1	6	CYR61							10	ADIRF			12	KRT18
0	ATP5F1					3	PDLIM7	4	CCDC137	5	CIRBP	6	FUS							10	AKR1C3			12	PEA15
0	C19orf10					3	TCEAL3	4	DBF4	5	KCNMA1	6	HNRNPA2B1							10	TRAM1			12	DAP
0	RPL7A					3	STAT1	4	KHSRP	5	PCNT	6	PAICS							10	NDUFAF2			12	SSR4
0	RPL32					3	MAP1A	4	ALYREF	5	DDX3X	6	NUP107							10	RCAN1			12	C5orf24
0	NDUFB6					3	SLC38A1	4	SNX5	5	GANAB	6	TM4SF1							10	MSMO1			12	ID3
0	RPS11					3	UGDH	4	U2AF1	5	PES1	6	HAT1							10	MAP1A			12	MT1X
0	C19orf70					3	ACTA2	4	BIRC5	5	GRIPAP1	6	H3F3A							10	YIPF5			12	CD63
0	SKP1					3	ENG	4	PCNT	5	KIF2C	6	CDC6							10	EPS8			12	SLFN5
0	NDUFA1					3	FLRT2	4	UBE2S	5	H1F0	6	MYBL1							10	TFRC			12	COL8A1
0	CALM2					3	NREP	4	KIF11	5	LARP1	6	CSE1L							10	FKBP14			12	YIPF5
0	GSTM3					3	LAMB1	4	NIN	5	CDC25B	6	CMSS1							10	UBXN6			12	SERINC1
0	PSMB6					3	GALNT1	4	FOXD1	5	ATXN10	6	CBX1							10	YIF1A			12	CDH13
0	RPL18A					3	SLC16A3	4	LMO4	5	SUN2	6	BIRC2							10	HSPB1			12	BRK1
0	ARPC5					3	EDIL3	4	HMGB3	5	TRA2B	6	SET							10	EVA1B			12	NT5E
0	RPL27A					3	LUM	4	HSPH1	5	PTPLB	6	RPA3							10	MT-CO2			12	FAM114A1
0	TMEM14B					3	SCUBE3	4	RAB3B	5	LYPLA2	6	CBX3							10	H2AFJ			12	COX6A1
0	PSMA5					3	CITED2	4	SDC1	5	AMOTL2	6	POLE3							10	CYC1			12	MT-ND2
0	RP11-622K12.1					3	DSP	4	TPX2	5	CHD3	6	CKLF							10	DDT			12	MIR4435-1HG
0	TCEB2					3	ALDH1A1	4	SMARCC1	5	BRD4	6	SMCHD1							10	NME1			12	RP11-166D19.1
0	RPL18					3	BEST1	4	CD3EAP	5	SLC16A3	6	SUZ12							10	ATP5B			12	FAM200B
0	CALM1					3	PLCB4	4	KIAA0020	5	YKT6	6	HMGN1							10	ASL			12	CD151
0	ANXA2					3	PPME1	4	CBX1	5	BMP1	6	H1FX							10	LINC00116			12	TIMP2
0	MT-CO2					3	RGS4	4	RBBP7	5	CHTOP	6	RBM17							10	SLIT2			12	PXDC1
0	COX14							4	CDC5L	5	MAP2K2	6	MCM5							10	CDC26			12	SPCS1
0	RPS27L							4	TCERG1	5	RAB5C	6	GGCT							10	COPB2			12	UBL5
0	PDIA6							4	CCDC88A	5	DNAJB6	6	SSRP1							10	HIGD2A			12	ANGPTL4
0	NDUFS4							4	ASPM	5	YIPF3	6	UCHL5							10	USMG5			12	CDH2
0	RPS4X							4	KIF4A	5	KIF22	6	HNRNPDL							10	BEST1			12	IKBIP
0	RPL35							4	GTSE1	5	HMGA1	6	HHIP							10	FGF5			12	GRAMD3
0	HIST1H2BK							4	CACYBP	5	MRPS7	6	XRCC5							10	EMC7			12	EMB
0	NDUFB2							4	KIF23	5	PTPRF	6	CHAF1A							10	PAPSS2			12	APLP2
0	RPL34							4	NCEH1	5	SMC1A	6	CTNNAL1							10	MT2A			12	SEC61B
0	PDLIM2							4	GPATCH4	5	FAM127A	6	RPL35							10	UGDH			12	MT-ND4L
0	RPL36AL							4	ANKRD36	5	SF1	6	HAUS1							10	S100A10			12	SPTLC2
0	RPS8							4	NDC80	5	NCEH1	6	TFAM							10	COX8A			12	SH3KBP1
0	RPS29							4	NUSAP1	5	YIF1A	6	LMNB1							10	MT1E			12	RCAN1
0	CDK2AP1							4	KIF14	5	ENSA	6	ARHGAP29							10	STARD4			12	FHL1
0	UBA52							4	HMMR	5	EMP3	6	KLF2							10	LMO4			12	ATP6V1G1
0	DNPH1							4	SGOL2	5	VASN	6	SNRPE							10	TMEM208			12	LEPROT
0	MIEN1							4	CENPE	5	POLR2G	6	ANP32E							10	LAMC1			12	TMEM258
0	MYL12B							4	CKAP2	5	TAOK1	6	CHEK1							10	CREB3			12	GADD45A
0	ITGB1									6	HIST1H4C	6	CCDC18							10	MALAT1			12	SLC2A1
0	TPM4											6	KLF6							10	METRNL			12	TCF4
0	RPL37											6	NUP62							10	ATP6V1F			12	TIMP3
0	GNPTG											6	C1orf21							10	LINC00152			12	MAP1LC3B
0	LINC00493											6	CTCF							10	BRI3			12	AEBP1
0	C8orf59											6	EIF1AX							10	SNHG8			12	TNFRSF11B
0	MRPL36											6	HSPE1							10	SEMA7A			12	EFEMP2
0	RPL3											6	FGF5							10	C12orf23			12	C4orf3
0	GABARAP											6	CEP135							10	ADAMTS2			12	LRP10
0	RPS12											6	BIRC3							10	CYCS			12	STRAP
0	VIM											6	C12orf75							10	PDLIM2			12	FXYD5
0	RPL12											6	PRKDC							10	GPX8			12	SMURF2
0	KRTCAP2											6	RPS7							10	TMTC3			12	ATOX1
0	PYURF											6	RAN							10	C19orf70			12	NME1-NME2
0	APLP2											6	TPR							10	SRPRB			12	H2AFJ
0	ATRAID											6	KIAA1731							10	EIF1			12	SEC31A
0	MRPS21											6	CDC5L							10	ATP5H			12	DDAH1
0	ATP6V1F											6	BRIX1							10	MT-ND4			12	MIF
0	MT1E											6	PHIP							10	SH3PXD2A			12	BDNF
0	EID1											6	H1F0							10	NDUFB2			12	CHPF
0	CUTA											6	RECQL							10	PLP2			12	PSAP
0	TMEM179B											6	U2AF1							10	DNAJC1			12	SEC61A1
0	GTF2A2											6	SNRPB							10	ORMDL2			12	RAB2A
0	TRAM1											6	ETS1							10	COX5B			12	FAT1
0	RPL4											6	EXOSC9							10	RAB2A			12	ABL2
0	ARL3											6	YWHAE							10	DAD1			12	GPX4
0	PSMA3											6	CCT6A							10	OST4			12	MT-ND5
0	MCFD2											6	HNRNPU							10	COX6A1			12	RPS27
0	ATP5G1											6	SKA2							10	SLC16A3			12	NEAT1
0	TXNDC17											6	HSPB11							10	ZFP36L2			12	EPDR1
0	PFDN5											6	UBE2I							10	AEBP1			12	MTHFD2
0	COX7B											6	TNFRSF12A							10	COX7B			12	HMOX1
0	RPL26											6	EIF5							10	EPRS			12	HLA-E
0	BLVRB											6	LYAR							10	SQLE			12	GPNMB
0	ATP5O											6	CCDC82							10	OPTN			12	RWDD1
0	TPT1											6	TFDP1							10	NDUFB9			12	FAM177A1
0	NDUFA6											6	SVIP							10	PDIA3			12	LMAN1
0	NDUFC1											6	CNTLN							10	PRDX4			12	RPS18
0	KRT10											6	DDX39A							10	TXN			12	LRP1
0	PARK7											6	BZW1							10	NDUFS7			12	IER3
0	BRI3											6	2010-09-01							10	POMP			12	MGAT4B
0	GABARAPL2											6	RAD23A							10	HOXC8			12	SLC7A11
0	POLR2K											6	SRSF3							10	LDLR			12	MT-ND4
0	DDOST											6	STRA13							10	DEGS1			12	FNDC3B
0	FAM98A											6	AKAP12							10	SEC61B			12	TRAM1
0	VDAC2											6	HNRNPA1							10	FKBP10			12	HSPG2
0	REEP5											6	SRRM1							10	AHNAK2			12	FEZ2
0	MRPL17											6	LSM3							10	COX7A2			12	C6orf48
0	VDAC1											6	MAGOHB							10	MYO1B			12	SLC38A1
0	PSMA7											6	NUDC							10	NDUFB11			12	ANKRD1
0	DECR1											6	DNAJA1							10	SNX3			12	WNT5A
0	COMMD6											6	RIF1							10	UQCRQ			12	ABI3BP
0	RNF181											6	DIAPH1							10	SWI5			12	SPHK1
0	BNIP3											6	NCEH1							10	SDC2			12	FILIP1L
0	NDUFS5											6	FBL							10	NUCB2			12	SLC7A5
0	COPB1											6	MLTK							10	DDX1			12	FTL
0	CHCHD10											6	SNRPF							10	CD59			12	ZFP36L1
0	UBE2L3											6	CEBPZ							10	BASP1			12	SERP1
0	MRPL18											6	WBP11							10	ACLY			12	SQSTM1
0	MRPL51											6	ILF3							10	JUND			12	VKORC1
0	TOMM7											6	PCNT							10	SCN9A			12	COL5A1
0	SRGN											6	SACS							10	TMED3			12	RAB31
0	ABI3BP											6	NAP1L4							10	C4orf48			12	COL11A1
0	SHFM1											6	HNRNPR							10	FAM98A			12	KCTD20
0	GPX4											6	PDCD5							10	PEG10			12	ENG
0	HAX1											6	TCHP							10	GFPT1			12	COL3A1
0	MT2A											6	RPL22L1							10	OAT			12	DAD1
0	FAM96B											6	GADD45B							10	RPL22L1			12	PODXL
0	SDF2											6	HNRNPAB							10	PGM3			12	C12orf57
0	DNAJB4											6	IPO7							10	SELM			12	GARS
0	MT-ND1											6	RAB3B							10	LSMD1			12	CHN1
0	RTN4											6	PLP2							10	RWDD1			12	PTX3
0	PSG5											6	SUMO2							10	NIPAL3			12	RPS26
0	DEF8											6	RPS16							10	NDUFS3			12	IGFBP6
0	APRT											6	SNX5							10	CHCHD10			12	TFPI2
0	NDUFB9											6	TCEA1							10	BOLA3
0	PON2											6	KHDRBS1							10	TIMM13
0	MT-ND4											6	ARPC5L							10	ATP6V0B
0	LDHA											6	MYH10							10	TGFBR2
0	NPM1											6	RSRC2							10	SERPINB6
0	PPIC											6	PDS5B							10	CALM3
0	TIMM8B											6	UTP11L							10	PDXDC1
0	RRAGA											6	STOM							10	RNASEH2C
0	S100A10											6	GNPNAT1							10	ATP5G1
0	EIF4A2											6	HNRNPF							10	RHOC
0	C14orf166											6	CD3EAP							10	MRPL24
0	IFT20											6	SRSF7							10	PDXK
0	PSMB4											6	BAZ1B							10	SLC39A7
0	NHP2L1											6	SNRPD3							10	GNPNAT1
0	CHMP2A											6	IER2							10	AP2S1
0	PRSS23											6	RPL23A							10	ETFB
0	RABAC1											6	PSMC3							10	TMED2
0	VAMP3											6	GLO1							10	NDUFB1
0	MRPS18C											6	DDX46							10	HIST1H2BK
0	MT-CO3											6	COX8A							10	ERP29
0	SNRPN											6	RPS26							10	CSTB
0	LRPAP1											6	IL7R							10	CTSL
0	CNIH4											6	CLIC1							10	VDAC1
0	UBE2V1																			10	S100A11
0	SAP18																			10	PDLIM5
0	LEPROT																			10	MPZL1
0	NDUFA8																			10	ARL6IP5
0	ATP6V1D																			10	NDUFA6
0	BDNF																			10	C1orf122
0	RPL38																			10	NR3C1
0	C12orf57																			10	UQCRH
0	TIMMDC1																			10	GFRA1
0	TXNL1																			10	TUBB6
0	SLC25A5																			10	COLGALT1
0	DPY30																			10	ARF4
0	SDHB																			10	FDFT1
0	ORMDL2																			10	GSTO1
0	C14orf119																			10	ITM2B
0	TBCB																			10	SEC31A
0	DSTN																			10	HSD17B12
0	AKR1B1																			10	HSPE1
0	CSNK1A1																			10	ADAMTS1
0	DCTN3																			10	SDHB
0	SH3BGRL																			10	SLC38A1
0	RAB10																			10	VIMP
0	LAMTOR5																			10	NDUFA12
0	TFPI2																			10	SARS
0	ARF1																			10	SBDS
0	CTD-2319I12.1																			10	PSMB5
0	TMEM167A																			10	NOP10
0	LGALS3																			10	MDH1
0	LMAN1																			10	RNF7
0	NANS																			10	ADM
0	MRP63																			10	CLIC1
0	ZNF706																			10	C1QBP
0	LIMA1																			10	EHD2
0	NDUFS8																			10	MT-ND5
0	TMEM261																			10	MXRA8
0	SSR2																			10	RALA
0	FAM211A																			10	COPB1
0	SFT2D1																			10	NEAT1
0	TRAPPC4																			10	DBI
0	FAP																			10	RP5-940J5.9
0	SERP1																			10	AKR1B1
0	LSMD1																			10	CTC-425F1.4
0	LINC00998																			10	MT-ATP8
0	HEBP1																			10	MT-CYB
0	IFITM2																			10	CDKN1A
0	LSM1
0	DNAJC15
0	PHLDA2
0	TPM2
0	H2AFJ
0	COPB2
0	SEC31A
0	GRB2
0	SPCS2
0	CTHRC1
0	FAM200B
0	ATP5L
0	UBE2A
0	MPG
0	EIF3I
0	FBN1
0	ATOX1
0	TAX1BP1
0	CIB1
0	ITGAE
0	SF3B14
0	MFF
0	MRPL41
0	NDUFC2
0	BEST1
0	CLTA
0	CWC15
0	SAT1
0	GPX1
0	BST1
0	CYC1
0	SNRPA1
0	PRELID1
0	RPL22L1
0	IFI27L2
0	COX7A1
0	UFM1
0	PTX3
0	GTF2F2
0	DDT
0	SRP9
0	PEBP1
0	MFSD1
0	GTF3C6
0	CTC-425F1.4
0	GTF2H5
0	ANGPT1
0	SLC25A4
0	CNPY2
0	SRM
0	EIF3H
0	FKBP3
0	USO1
0	TCEAL8
0	GADD45GIP1
0	RWDD1
0	SNHG6
0	DHRS7
0	CHMP2B
0	ARF4
0	RP11-14N7.2
0	PSMA6
0	C1orf43
0	SH3GLB1
0	DAB2
0	ESD
0	NDUFB10
0	NDUFA2
0	FIS1
0	PSMB3
0	PLP2
0	RPL28
0	PDCD5
0	COL8A1
0	CDKN1A
0	COL4A1
0	LIMCH1
0	DAP
0	IL6ST
0	NREP
0	SNHG5
0	FHL2
0	ZFAND5
0	EMB
0	PAPSS2
0	NRG1
0	HLA-E
0	PPDPF
0	PTGR1
0	FDPS
0	EFEMP1
0	TERF2IP
0	IL32
0	SPOCK1
0	MIR4435-1HG
0	SLC3A2
0	FGF2
0	STAT1
0	NNMT
0	RGS4
0	MGST1
0	ADIRF
0	RND3
0	IGFBP3
0	AKR1C1
0	LAYN
0	DCBLD2
0	CTGF
0	GALNT1
0	ALDH1A1
0	STC2
0	ACTA2
0	LUM

## Sheet: Suppl Table 4b
Supplementary Table 4b: Marker genes for Cluster 0 subclusters 00-04
	p_val	avg_log2FC	pct.1	pct.2	p_val_adj	cluster	gene
NUPR1	1.68614317985916e-220	0.922805	0.894	0.628	4.49087374523688e-216	0	NUPR1
OST4	1.41046925278233e-193	0.57699	0.982	0.932	3.75664380786045e-189	0	OST4
MT-CO1	7.98314761794838e-192	0.44409	0.999	1	2.12623153656437e-187	0	MT-CO1
MT-CYB	6.57973395165701e-189	0.649564	0.98	0.925	1.75244634068433e-184	0	MT-CYB
MT-CO3	1.43132256085785e-171	0.467209	0.997	0.998	3.8121845085888e-167	0	MT-CO3
NDUFA4	3.06194114678542e-165	0.489405	0.993	0.959	8.1551740503483e-161	0	NDUFA4
MT-CO2	1.49077981441063e-161	0.393204	0.999	0.998	3.97054295770127e-157	0	MT-CO2
GDF15	3.66762421923343e-160	0.896202	0.29	0.059	9.76835034550631e-156	0	GDF15
PPIC	1.5294530287327e-158	0.612981	0.732	0.402	4.07354519672667e-154	0	PPIC
TMEM59	6.5549997350974e-154	0.643058	0.815	0.508	1.74585862944584e-149	0	TMEM59
IGFBP7	2.32443782966949e-150	0.581134	0.999	0.995	6.19090771554171e-146	0	IGFBP7
OSTC	1.11536141254473e-145	0.544079	0.953	0.808	2.97065358617162e-141	0	OSTC
MT-ATP6	1.43655159439294e-145	0.443425	0.996	0.995	3.82611151650617e-141	0	MT-ATP6
COX7A1	2.95607438903434e-140	0.740259	0.595	0.297	7.87320852775407e-136	0	COX7A1
ITGBL1	7.17063963215494e-140	0.722243	0.722	0.431	1.90982815962815e-135	0	ITGBL1
CST3	2.56164336753766e-137	0.537185	0.928	0.746	6.82268094509981e-133	0	CST3
CDKN2B	5.48798479295067e-131	0.731895	0.34	0.106	1.46166986975448e-126	0	CDKN2B			UMAP of Cluster 0 Subclusters 00-04
NPC2	2.83933783178077e-128	0.656775	0.795	0.517	7.5622923811649e-124	0	NPC2
KDELR3	3.74635232104572e-127	0.577108	0.637	0.337	9.97803477187316e-123	0	KDELR3
GABARAP	1.37551803672734e-124	0.495651	0.508	0.225	3.66355473901959e-120	0	GABARAP
UBBP4	1.74731760676636e-124	0.579328	0.668	0.374	4.65380571386153e-120	0	UBBP4
SPARC	4.25933519201137e-124	0.45353	1	0.997	1.13443133504031e-119	0	SPARC
IFITM3	6.02178762916629e-124	0.535527	0.957	0.857	1.60384291715215e-119	0	IFITM3
CTD-2319I12.1	1.68802888310764e-123	0.740092	0.545	0.275	4.49589612726889e-119	0	CTD-2319I12.1
S100A11	7.90627977428811e-122	0.435446	0.986	0.961	2.1057585550839e-117	0	S100A11
MIF	9.39100061994952e-122	0.613338	0.82	0.566	2.50119910511736e-117	0	MIF
P4HA1	2.24448255562037e-121	0.535283	0.666	0.367	5.9779548386393e-117	0	P4HA1
PDLIM2	3.79400286734008e-119	0.479297	0.681	0.374	1.01049472368736e-114	0	PDLIM2
SNRPN	4.939488137504e-118	0.478794	0.541	0.258	1.31558327054281e-113	0	SNRPN
MT-ND4L	1.21739487524001e-116	0.71262	0.859	0.658	3.24240951071424e-112	0	MT-ND4L
MT-ND4	3.27799454521663e-112	0.386025	0.992	0.994	8.73061067172998e-108	0	MT-ND4
LIMCH1	2.50651152051856e-111	0.740451	0.488	0.234	6.67584278374913e-107	0	LIMCH1
NME1-NME2	1.70388476025202e-109	0.553343	0.768	0.506	4.53812667045522e-105	0	NME1-NME2
SELM	3.56663159498949e-107	0.436934	0.945	0.809	9.49936659009501e-103	0	SELM
RABAC1	2.7550641422438e-106	0.464911	0.901	0.697	7.33783783645215e-102	0	RABAC1
HIST1H2AC	4.25693165695755e-106	0.456283	0.344	0.121	1.13379117751407e-101	0	HIST1H2AC
ATP6V1G1	1.29371494033284e-105	0.464654	0.849	0.592	3.44568037208249e-101	0	ATP6V1G1
CHCHD10	1.61305879108825e-105	0.465801	0.533	0.263	4.29622078418445e-101	0	CHCHD10
GNPTG	3.48861612276543e-105	0.441927	0.516	0.248	9.29158018137344e-101	0	GNPTG
ITGA11	6.9061242261567e-105	0.487832	0.296	0.094	1.83937712639458e-100	0	ITGA11
C4orf3	9.94752467519976e-105	0.45363	0.87	0.608	2.64942372199271e-100	0	C4orf3
RP11-622K12.1	3.12108275281508e-104	0.431949	0.605	0.318	8.31269180384768e-100	0	RP11-622K12.1
CNPY2	7.81951151130283e-104	0.480382	0.756	0.475	2.0826486959204e-99	0	CNPY2
PNRC1	1.09348020787456e-103	0.413094	0.374	0.148	2.9123751856531e-99	0	PNRC1
HIST1H2BK	3.5909818836627e-103	0.475193	0.478	0.221	9.56422114894722e-99	0	HIST1H2BK
FKBP11	8.11855077352624e-103	0.500523	0.583	0.313	2.16229481302098e-98	0	FKBP11
MT-ND3	2.54540117887867e-102	0.497254	0.932	0.846	6.77942149982544e-98	0	MT-ND3
TMEM179B	9.57165685553294e-101	0.41185	0.492	0.231	2.54931508690264e-96	0	TMEM179B
SPCS1	1.65700989327598e-100	0.458068	0.76	0.487	4.41328014975124e-96	0	SPCS1
RPL17	1.8844912047075e-100	0.535833	0.855	0.636	5.01915387461794e-96	0	RPL17
WIPI1	1.34840202416992e-99	0.356774	0.376	0.144	3.59133395117417e-95	0	WIPI1
COL8A1	6.71461711220056e-98	0.780431	0.695	0.453	1.7883711216635e-93	0	COL8A1
VKORC1	1.48485325100743e-97	0.463083	0.875	0.655	3.9547581487332e-93	0	VKORC1
MT-ND1	2.00820404422608e-97	0.385914	0.98	0.961	5.34865065139174e-93	0	MT-ND1
ATP6V0E1	2.27295092629622e-96	0.43267	0.95	0.862	6.05377749709735e-92	0	ATP6V0E1
ISCU	5.07652647695063e-96	0.489321	0.761	0.506	1.35208206187103e-91	0	ISCU
ITM2B	5.75601413277644e-96	0.447376	0.928	0.803	1.53305680412368e-91	0	ITM2B
SLC25A4	3.18451303199144e-95	0.501913	0.457	0.217	8.481632009406e-91	0	SLC25A4
EMC7	8.78991639933096e-94	0.458659	0.667	0.404	2.34110633379781e-89	0	EMC7
STAT1	1.96898499315665e-93	0.540567	0.632	0.376	5.24419463077343e-89	0	STAT1
GLRX	2.74588278023929e-93	0.489872	0.61	0.348	7.31338419688934e-89	0	GLRX
SEC31B	9.94196724332359e-93	0.420665	0.681	0.408	2.6479435555868e-88	0	SEC31B
BST1	1.26638650687817e-92	0.463228	0.487	0.244	3.37289382241932e-88	0	BST1
RPS27	5.91261342785396e-92	0.334863	0.997	0.99	1.57476546037462e-87	0	RPS27
C19orf10	1.89455245944088e-91	0.358249	0.974	0.926	5.04595102047484e-87	0	C19orf10
KRTCAP2	2.1524326205831e-91	0.38198	0.419	0.192	5.73278904166103e-87	0	KRTCAP2
PRDX5	2.52321904786221e-90	0.353282	0.953	0.819	6.7203416120762e-86	0	PRDX5
CDKN1A	6.10030876729558e-90	0.657669	0.76	0.547	1.6247562370815e-85	0	CDKN1A
MPC2	3.12761231293087e-89	0.461706	0.646	0.381	8.33008263426008e-85	0	MPC2
EFEMP1	1.04296482750003e-88	0.707036	0.571	0.345	2.77783252156359e-84	0	EFEMP1
SERF2	2.91941273040279e-88	0.253485	1	1	7.7755638661548e-84	0	SERF2
C6orf48	3.71823090083146e-88	0.443772	0.729	0.47	9.90313618127451e-84	0	C6orf48
MAP1LC3B	3.93895962362606e-88	0.419535	0.896	0.682	1.04910250615657e-83	0	MAP1LC3B
LEPROT	2.95165626207052e-87	0.392552	0.732	0.459	7.86144128839861e-83	0	LEPROT
FAP	2.63283957749731e-86	0.475105	0.579	0.328	7.01230493070632e-82	0	FAP
PRAF2	3.17757185521587e-86	0.378966	0.457	0.224	8.46314487918195e-82	0	PRAF2
PSG5	4.02713454065755e-86	0.722257	0.487	0.266	1.07258701355873e-81	0	PSG5
C5orf46	8.24578780744758e-86	0.594301	0.263	0.092	2.19618312463559e-81	0	C5orf46
FTH1	1.04860302550905e-85	0.352574	1	1	2.79284929814079e-81	0	FTH1
NDUFB3	2.70713548293327e-85	0.399668	0.765	0.496	7.21018464524446e-81	0	NDUFB3
IFT20	4.43053445624288e-85	0.381565	0.564	0.3	1.18002854707573e-80	0	IFT20
COX6A1	2.71587468714443e-84	0.398482	0.922	0.75	7.23346064174046e-80	0	COX6A1
TMEM66	1.27677941617495e-83	0.389137	0.691	0.425	3.40057429704037e-79	0	TMEM66
PHLDA2	1.73580663375657e-83	0.50862	0.61	0.373	4.62314738834725e-79	0	PHLDA2
NID2	2.64449878172798e-83	0.38007	0.305	0.117	7.0433580552543e-79	0	NID2
CD63	3.40107152775195e-83	0.265445	0.999	1	9.05841390701453e-79	0	CD63
COX14	4.30471826538331e-83	0.37542	0.621	0.355	1.14651866280219e-78	0	COX14
PCDH10	8.38126160000059e-83	0.641013	0.291	0.112	2.23226521454416e-78	0	PCDH10
MT-ND2	1.41012568121479e-82	0.394719	0.969	0.959	3.75572873934746e-78	0	MT-ND2
YIF1A	2.86902877909774e-82	0.376238	0.698	0.428	7.64137125024892e-78	0	YIF1A
MFGE8	3.10213002772367e-82	0.486877	0.606	0.357	8.26221311583923e-78	0	MFGE8
NME4	1.59641573013563e-81	0.379903	0.619	0.364	4.25189365564323e-77	0	NME4
ATRAID	5.93604118342222e-81	0.385545	0.623	0.364	1.58100520879267e-76	0	ATRAID
PPIB	6.31003779671073e-81	0.281905	1	0.997	1.68061546677594e-76	0	PPIB
DAD1	1.83674034749786e-79	0.349052	0.926	0.772	4.8919742415258e-75	0	DAD1
ERGIC3	2.13354718694895e-79	0.376983	0.681	0.42	5.68248957771984e-75	0	ERGIC3
PPAP2A	3.44222531428658e-79	0.366467	0.368	0.166	9.16802290207088e-75	0	PPAP2A
PAPPA	4.45164272422939e-79	0.522731	0.281	0.106	1.18565052317126e-74	0	PAPPA
MFSD1	4.7870072872505e-79	0.370706	0.623	0.363	1.2749715208863e-74	0	MFSD1
COL3A1	7.99994034286329e-79	0.595997	0.882	0.786	2.13070411091821e-74	0	COL3A1
TMEM14C	2.14725080744256e-78	0.379722	0.818	0.575	5.71898780054252e-74	0	TMEM14C
ATP6V1F	3.09839677861868e-78	0.377212	0.672	0.42	8.25226998017299e-74	0	ATP6V1F
GABARAPL2	3.7158467300085e-78	0.372245	0.672	0.416	9.89678618070463e-74	0	GABARAPL2
TMEM258	3.90352809325114e-78	0.380628	0.901	0.691	1.03966567235651e-73	0	TMEM258
GSTM3	4.0503855128904e-78	0.40926	0.597	0.35	1.07877967750323e-73	0	GSTM3
COMT	4.84222983128789e-78	0.350713	0.795	0.532	1.28967949326522e-73	0	COMT
NPDC1	6.8415481353014e-78	0.362599	0.507	0.266	1.82217793035618e-73	0	NPDC1
PTX3	8.23231522948555e-78	0.915581	0.622	0.413	2.19259483822118e-73	0	PTX3
TP53I3	1.03943209923797e-77	0.477248	0.684	0.444	2.76842345311042e-73	0	TP53I3
SYNGR2	1.69290479196549e-77	0.350766	0.302	0.12	4.50888262292089e-73	0	SYNGR2
PLD3	2.01185179491883e-77	0.335265	0.398	0.185	5.35836607058681e-73	0	PLD3
IFI27L2	2.42937647935634e-77	0.35269	0.799	0.534	6.47040131511768e-73	0	IFI27L2
DDOST	5.24721192469677e-77	0.375087	0.727	0.466	1.39754242402374e-72	0	DDOST
SYNPO2	9.29273578284153e-77	0.461774	0.268	0.1	2.47502724840201e-72	0	SYNPO2
SEC61B	2.84992160899161e-76	0.335232	0.961	0.874	7.59048121338826e-72	0	SEC61B
PON2	3.43530095688839e-76	0.36369	0.733	0.471	9.14958056857653e-72	0	PON2
ZMYM6NB	6.0734206736274e-76	0.325363	0.337	0.145	1.61759486221392e-71	0	ZMYM6NB
GPNMB	1.85706223436847e-75	0.473141	0.351	0.159	4.94609955501697e-71	0	GPNMB
FAM200B	4.1542933493199e-75	0.358821	0.596	0.348	1.10645449065786e-70	0	FAM200B
GAS5	4.9590607079025e-75	0.539376	0.817	0.602	1.32079622894275e-70	0	GAS5
ASAH1	6.95645362179824e-75	0.372927	0.537	0.298	1.85278185762974e-70	0	ASAH1
NNMT	6.96054954985856e-75	0.440003	0.913	0.802	1.85387276710933e-70	0	NNMT
UBL5	7.17481669038124e-75	0.308435	0.965	0.892	1.91094067731614e-70	0	UBL5
PLXDC2	3.6011851583415e-74	0.311778	0.251	0.089	9.59139655072675e-70	0	PLXDC2
PTPLA	4.66979556148306e-74	0.363295	0.525	0.29	1.2437533498454e-69	0	PTPLA
MT-ND5	7.54039726274268e-74	0.413196	0.964	0.967	2.00830940695889e-69	0	MT-ND5
GABARAPL1	1.036494474228e-73	0.287762	0.259	0.094	2.76059938265887e-69	0	GABARAPL1
SH3BGRL	1.94921331960248e-73	0.34354	0.682	0.423	5.19153475542923e-69	0	SH3BGRL
SPOCK1	2.41071732841517e-73	0.482206	0.713	0.488	6.42070453250096e-69	0	SPOCK1
AKR1C3	2.6069017137643e-73	0.615538	0.511	0.299	6.94322202443984e-69	0	AKR1C3
PSAT1	3.79993209119716e-73	0.588477	0.411	0.222	1.01207391316945e-68	0	PSAT1
MXD4	4.50322744974275e-73	0.307556	0.397	0.185	1.19938959896448e-68	0	MXD4
PRDX2	6.33062265958695e-73	0.372939	0.525	0.297	1.68609803915439e-68	0	PRDX2
XG	8.74755873432914e-73	0.304011	0.264	0.097	2.32982479330122e-68	0	XG
NDUFB4	9.38093024519823e-73	0.384531	0.78	0.54	2.4985169615061e-68	0	NDUFB4
TRAM1	1.01443431344219e-72	0.362113	0.882	0.676	2.70184435042193e-68	0	TRAM1
MGST3	1.20556966285409e-72	0.375013	0.844	0.609	3.21091424004558e-68	0	MGST3
C12orf57	1.51962823731119e-72	0.37529	0.767	0.516	4.04737784725463e-68	0	C12orf57
CERCAM	1.53775974157265e-72	0.316802	0.382	0.179	4.09566929570459e-68	0	CERCAM
RNASET2	1.97509742625579e-72	0.321874	0.316	0.135	5.26047448508967e-68	0	RNASET2
CREG1	3.92692433960824e-72	0.329814	0.369	0.171	1.04589702861126e-67	0	CREG1
C7orf10	4.14836607279469e-72	0.356141	0.358	0.164	1.10487581982814e-67	0	C7orf10
BLVRB	4.60796911153675e-72	0.348843	0.505	0.279	1.2272864931667e-67	0	BLVRB
TCTA	4.91368341518946e-72	0.326276	0.45	0.229	1.30871044080156e-67	0	TCTA
YIPF3	6.13729912041877e-72	0.332525	0.537	0.297	1.63460824773234e-67	0	YIPF3
CTGF	3.06327269021355e-71	0.758123	0.851	0.8	8.15872048311476e-67	0	CTGF
ARMC9	3.12858643714239e-71	0.388128	0.293	0.122	8.33267711668505e-67	0	ARMC9
SAT1	4.09538266271281e-71	0.533672	0.567	0.343	1.09076421838693e-66	0	SAT1
TMED3	4.90262404664255e-71	0.347486	0.702	0.449	1.30576488858278e-66	0	TMED3
DNASE2	6.80371364973478e-71	0.298083	0.308	0.128	1.81210109347036e-66	0	DNASE2
DDIT3	1.54126030454861e-70	0.343957	0.281	0.113	4.10499269513476e-66	0	DDIT3
DYNLT3	1.69453577675604e-70	0.364833	0.508	0.283	4.51322658781205e-66	0	DYNLT3
CCL2	2.00172569971089e-70	0.667562	0.262	0.104	5.33139622860998e-66	0	CCL2
YPEL5	2.8303695745498e-70	0.328045	0.498	0.266	7.53840632485593e-66	0	YPEL5
CTHRC1	2.84472206078209e-70	0.694059	0.464	0.269	7.57663273668701e-66	0	CTHRC1
ALDOA	6.32599678019431e-70	0.273865	0.988	0.967	1.68486598243695e-65	0	ALDOA
MANBA	7.46855981894402e-70	0.347691	0.343	0.156	1.98917622217755e-65	0	MANBA
NCOA7	9.3579494416923e-70	0.384327	0.34	0.158	2.49239625430033e-65	0	NCOA7
MAGED2	3.93247678672626e-69	0.332257	0.706	0.445	1.04737586737667e-64	0	MAGED2
SSR4	5.66064457896521e-69	0.325944	0.943	0.838	1.50765607716159e-64	0	SSR4
CTD-2192J16.22	8.00215944043554e-69	0.347352	0.363	0.173	2.1312951453656e-64	0	CTD-2192J16.22
LMCD1	1.31669223658405e-68	0.442619	0.276	0.113	3.50687810291796e-64	0	LMCD1
SNHG8	1.4818220233768e-68	0.357643	0.569	0.337	3.94668477706177e-64	0	SNHG8
REEP5	4.16138964988856e-68	0.331909	0.815	0.568	1.10834451935132e-63	0	REEP5
RP11-783K16.5	1.0510999871305e-67	0.312752	0.346	0.159	2.79949970572338e-63	0	RP11-783K16.5
TRAPPC1	1.0976078621564e-67	0.338094	0.75	0.494	2.92336878006735e-63	0	TRAPPC1
SERPINE2	1.29887447036533e-67	0.544852	0.937	0.869	3.45942226437103e-63	0	SERPINE2
MFAP2	1.47930333821139e-67	0.449328	0.445	0.247	3.93997651099221e-63	0	MFAP2
PRDX4	3.21385057108257e-67	0.339553	0.877	0.669	8.55976961102132e-63	0	PRDX4
C9orf16	4.05078202259368e-67	0.305099	0.373	0.181	1.0788852838976e-62	0	C9orf16
TVP23B	5.85474716344323e-67	0.272646	0.278	0.115	1.55935335951147e-62	0	TVP23B
CDKN2A	7.07979301975131e-67	0.472955	0.303	0.137	1.88563207288056e-62	0	CDKN2A
LINC00493	1.54318217006604e-66	0.320244	0.532	0.306	4.1101113917539e-62	0	LINC00493
COPZ2	1.63849844333726e-66	0.302075	0.353	0.167	4.36397675398444e-62	0	COPZ2
LUM	1.71342750969531e-66	1.13605	0.382	0.202	4.5635428293225e-62	0	LUM
GLB1	2.83846030584216e-66	0.310899	0.449	0.236	7.55995517858001e-62	0	GLB1
LY96	7.06966601180322e-66	0.306105	0.331	0.151	1.88293484558367e-61	0	LY96
UBE2V1	1.3296191094808e-65	0.312669	0.437	0.233	3.54130753619116e-61	0	UBE2V1
SIL1	3.83635932287589e-65	0.310887	0.535	0.305	1.02177594205477e-60	0	SIL1
RNF7	8.3934350251031e-65	0.32399	0.786	0.542	2.23550748458596e-60	0	RNF7
NREP	3.18544200542925e-64	0.50404	0.687	0.479	8.48410623726027e-60	0	NREP
CST6	5.16228490767604e-64	0.484521	0.387	0.198	1.37492296231044e-59	0	CST6
SRA1	6.95109117132687e-64	0.317822	0.575	0.342	1.8513536225712e-59	0	SRA1
TCEAL8	9.06477444194701e-64	0.315415	0.747	0.496	2.41431202486817e-59	0	TCEAL8
PTRHD1	9.55560374790872e-64	0.29474	0.421	0.222	2.54503950221801e-59	0	PTRHD1
MPG	1.68687591259687e-63	0.310626	0.559	0.326	4.4928253056105e-59	0	MPG
EIF4A2	5.15078637269358e-63	0.34509	0.825	0.601	1.37186044250321e-58	0	EIF4A2
STC2	5.31710740826115e-63	0.605601	0.826	0.732	1.41615838711627e-58	0	STC2
STK38L	5.49343640698914e-63	0.343959	0.328	0.154	1.46312185263749e-58	0	STK38L
VMP1	7.75599797709903e-63	0.34272	0.68	0.441	2.06573250122056e-58	0	VMP1
RHOQ	1.63162281404983e-62	0.319972	0.492	0.276	4.34566420294033e-58	0	RHOQ
PGRMC2	2.40348379707627e-62	0.334606	0.765	0.517	6.40143874513293e-58	0	PGRMC2
LGMN	4.16986108278389e-62	0.383353	0.41	0.217	1.11060080078866e-57	0	LGMN
CDK2AP1	4.39464185310447e-62	0.311234	0.485	0.275	1.17046891115584e-57	0	CDK2AP1
EMC3	5.45629168625941e-62	0.294895	0.545	0.317	1.45322872771833e-57	0	EMC3
MIR22HG	9.39424977751831e-62	0.302996	0.441	0.236	2.50206448574423e-57	0	MIR22HG
NDUFA3	1.35427731203683e-61	0.304094	0.664	0.427	3.60698219287889e-57	0	NDUFA3
ERLEC1	5.24243761596709e-61	0.330855	0.81	0.589	1.39627083463667e-56	0	ERLEC1
ANGPTL4	9.94187186903034e-61	0.380844	0.302	0.137	2.64791815359754e-56	0	ANGPTL4
TMEM230	2.06792104555086e-60	0.29905	0.582	0.353	5.50770091272016e-56	0	TMEM230
WDR83OS	2.63512976661218e-60	0.298152	0.875	0.662	7.01840462039488e-56	0	WDR83OS
FCGRT	2.71551502202765e-60	0.255792	0.253	0.103	7.23250270966845e-56	0	FCGRT
ZFAND5	3.30080077250012e-60	0.449091	0.818	0.641	8.79135277747681e-56	0	ZFAND5
PPAPDC1B	3.36921120413674e-60	0.289048	0.454	0.249	8.9735571210978e-56	0	PPAPDC1B
DHRS7	1.20884566512408e-59	0.302423	0.653	0.417	3.21963954449148e-55	0	DHRS7
FTL	1.68463151756241e-59	0.277917	1	1	4.48684758387573e-55	0	FTL
MYL9	1.97053474445282e-59	0.307339	0.976	0.962	5.24832223837565e-55	0	MYL9
CCPG1	2.29081979005351e-59	0.267795	0.294	0.133	6.10136942882853e-55	0	CCPG1
LRP10	2.68679145978439e-59	0.306996	0.688	0.439	7.15600037398976e-55	0	LRP10
NDUFA1	3.80246990974181e-59	0.26901	0.952	0.858	1.01274983576063e-54	0	NDUFA1
LINC00152	4.33860634747731e-59	0.45264	0.826	0.65	1.15554441458711e-54	0	LINC00152
LACTB	5.74760724939383e-59	0.357749	0.768	0.538	1.53081771480355e-54	0	LACTB
TMEM147	6.84955450319155e-59	0.299164	0.652	0.419	1.82431034638004e-54	0	TMEM147
COL12A1	2.18933769690863e-58	0.656303	0.569	0.37	5.83108202194646e-54	0	COL12A1
CYBRD1	4.23401587129359e-58	0.313691	0.421	0.231	1.12768778716033e-53	0	CYBRD1
ACOT13	6.03208854058166e-58	0.28857	0.42	0.226	1.60658646189852e-53	0	ACOT13
PHPT1	6.34950497280551e-58	0.307039	0.923	0.766	1.69112715445702e-53	0	PHPT1
OAT	1.26870636552013e-57	0.28747	0.575	0.346	3.3790725339263e-53	0	OAT
CHMP2A	2.01741127190379e-57	0.300559	0.67	0.433	5.37317318158854e-53	0	CHMP2A
CCNDBP1	3.00618476048481e-57	0.282254	0.407	0.217	8.00667249107524e-53	0	CCNDBP1
TXNDC15	4.86243476242633e-57	0.288822	0.541	0.32	1.29506087462463e-52	0	TXNDC15
KRT10	7.34411073876011e-57	0.299347	0.705	0.47	1.95603045416137e-52	0	KRT10
BNIP3	7.46485597156871e-57	0.397535	0.581	0.369	1.98818973946761e-52	0	BNIP3
PDIA5	8.67060112391018e-57	0.286465	0.418	0.222	2.30932790334224e-52	0	PDIA5
LRPAP1	9.97095532735799e-57	0.297114	0.745	0.506	2.65566424188853e-52	0	LRPAP1
ETHE1	1.33597638995004e-56	0.287641	0.391	0.208	3.55823951699293e-52	0	ETHE1
ATP6V1E1	1.66609597935172e-56	0.296277	0.689	0.465	4.43748003140537e-52	0	ATP6V1E1
MFAP5	1.76901183597943e-56	0.508101	0.877	0.816	4.71158612394761e-52	0	MFAP5
EDIL3	2.51209914245214e-56	0.42493	0.488	0.296	6.69072485600702e-52	0	EDIL3
DRAM1	2.72689082430187e-56	0.347095	0.513	0.304	7.2628010214456e-52	0	DRAM1
GSTK1	2.86396788509749e-56	0.278845	0.457	0.256	7.62789206516867e-52	0	GSTK1
HIGD2A	2.93848410393221e-56	0.314661	0.642	0.415	7.82635856241306e-52	0	HIGD2A
TUSC3	3.21461794538093e-56	0.290935	0.514	0.303	8.56181343572757e-52	0	TUSC3
C14orf119	7.29241931801914e-56	0.288735	0.592	0.369	1.94226296116122e-51	0	C14orf119
COX5B	7.37227060683723e-56	0.260439	0.933	0.776	1.96353055342503e-51	0	COX5B
RRAGA	1.40562097208752e-55	0.275711	0.561	0.344	3.74373089705789e-51	0	RRAGA
P4HA2	1.58514172131187e-55	0.340316	0.787	0.58	4.22186646054204e-51	0	P4HA2
ARMCX3	1.65180747515605e-55	0.285321	0.613	0.392	4.39942402933064e-51	0	ARMCX3
DAP	2.46319826467646e-55	0.300767	0.628	0.405	6.56048225813928e-51	0	DAP
MT-ATP8	4.90172280022027e-55	0.335375	0.944	0.93	1.30552485061067e-50	0	MT-ATP8
ATPIF1	9.89951804404955e-55	0.288189	0.912	0.795	2.63663763585216e-50	0	ATPIF1
LGALS3	1.18512651792129e-54	0.342602	0.679	0.466	3.15646596783155e-50	0	LGALS3
SMIM14	1.93874273242523e-54	0.295971	0.628	0.402	5.16364739354136e-50	0	SMIM14
MLLT11	1.99751670798896e-54	0.322387	0.531	0.327	5.32018600005778e-50	0	MLLT11
RECK	2.09544593759453e-54	0.298201	0.494	0.291	5.58101071018926e-50	0	RECK
HIST1H1C	2.1188293368554e-54	0.395673	0.397	0.218	5.64329005578066e-50	0	HIST1H1C
FIS1	2.15773520475442e-54	0.28053	0.692	0.454	5.74691194434293e-50	0	FIS1
HERPUD1	2.34537674475438e-54	0.307724	0.639	0.414	6.24667642197881e-50	0	HERPUD1
C1orf52	4.17477326658461e-54	0.258054	0.384	0.202	1.11190911182215e-49	0	C1orf52
RAB2A	5.09924853818852e-54	0.273521	0.909	0.732	1.35813385566113e-49	0	RAB2A
MT1X	9.03282031030949e-54	0.354528	0.341	0.179	2.40580136144783e-49	0	MT1X
CYSTM1	1.24909584214931e-53	0.260964	0.282	0.131	3.32684186598047e-49	0	CYSTM1
HEXB	1.5344712753037e-53	0.273357	0.518	0.306	4.08691079464389e-49	0	HEXB
TAX1BP1	1.64273416178568e-53	0.327064	0.937	0.889	4.37525816649999e-49	0	TAX1BP1
SEC61G	2.16343343727439e-53	0.273443	0.935	0.835	5.7620886168366e-49	0	SEC61G
POLR2K	3.21577290735197e-53	0.261379	0.525	0.317	8.56488956144123e-49	0	POLR2K
SEP15	5.2565353134715e-53	0.291337	0.773	0.535	1.40002561539e-48	0	SEP15
SDF2	6.30438804913012e-53	0.267629	0.505	0.298	1.67911071300532e-48	0	SDF2
COPE	7.05419177483289e-53	0.274157	0.533	0.328	1.87881343730899e-48	0	COPE
CDH13	1.42917127721568e-52	0.285547	0.646	0.421	3.80645477973625e-48	0	CDH13
ARL6IP5	1.73753624975332e-52	0.30424	0.888	0.734	4.62775404759299e-48	0	ARL6IP5
EAPP	2.44696505231235e-52	0.256597	0.379	0.202	6.51724672032871e-48	0	EAPP
ZNF622	7.51901650300308e-52	0.256076	0.426	0.236	2.00261485540984e-47	0	ZNF622
HEBP1	8.49130417771546e-52	0.262303	0.489	0.284	2.26157395469274e-47	0	HEBP1
HEXA	1.13573624053208e-51	0.268671	0.407	0.225	3.02491990303314e-47	0	HEXA
ALKBH7	1.24130032289714e-51	0.252471	0.443	0.25	3.30607928000425e-47	0	ALKBH7
ARL1	1.31347941182448e-51	0.254135	0.6	0.374	3.49832106545332e-47	0	ARL1
TMEM167A	1.32725347264329e-51	0.287998	0.674	0.45	3.53500689903814e-47	0	TMEM167A
DPM3	1.96033150102991e-51	0.276294	0.44	0.252	5.22114691984307e-47	0	DPM3
CYB5R1	2.45352289014123e-51	0.289337	0.365	0.194	6.53471286560214e-47	0	CYB5R1
KRTAP2-3	3.7679725433906e-51	0.783931	0.307	0.161	1.00356180720665e-46	0	KRTAP2-3
LARP6	4.69577408719304e-51	0.270469	0.491	0.292	1.25067247038299e-46	0	LARP6
RP11-48O20.4	4.85017354859901e-51	0.376186	0.347	0.188	1.29179522293386e-46	0	RP11-48O20.4
CYBA	6.29653249485355e-51	0.282867	0.343	0.178	1.6770184646793e-46	0	CYBA
NDUFA12	1.25025012728724e-50	0.313787	0.746	0.525	3.32991618901682e-46	0	NDUFA12
COMMD6	1.63958656113162e-50	0.273621	0.872	0.686	4.36687484691797e-46	0	COMMD6
C9orf89	3.17108251214955e-50	0.257698	0.353	0.188	8.44586116285912e-46	0	C9orf89
CHPF	4.48952348075773e-50	0.258148	0.461	0.268	1.19573968386501e-45	0	CHPF
BDNF	5.97436870671307e-50	0.406947	0.549	0.363	1.59121336134596e-45	0	BDNF
NDUFA8	6.04960379689848e-50	0.257835	0.639	0.411	1.61125147526594e-45	0	NDUFA8
SMIM4	6.97960802947177e-50	0.258242	0.44	0.254	1.85894880256951e-45	0	SMIM4
CREB3	7.08042462870902e-50	0.263543	0.579	0.361	1.88580029561036e-45	0	CREB3
IFNGR2	7.52966853513331e-50	0.27223	0.337	0.175	2.00545191764741e-45	0	IFNGR2
SNX3	7.95318636793297e-50	0.276756	0.718	0.493	2.11825165723527e-45	0	SNX3
CSTB	8.11250089405351e-50	0.261608	0.941	0.822	2.16068348812221e-45	0	CSTB
PRSS23	1.42870916945887e-49	0.35346	0.976	0.949	3.80522400193675e-45	0	PRSS23
ARF4	1.85560912149282e-49	0.275903	0.911	0.801	4.94222933418398e-45	0	ARF4
BNIP3L	3.06882084958094e-49	0.281713	0.539	0.337	8.17349745077387e-45	0	BNIP3L
APRT	3.23381819340876e-49	0.26302	0.708	0.478	8.6129513763249e-45	0	APRT
SQSTM1	4.55085127840841e-49	0.401339	0.925	0.855	1.2120737294913e-44	0	SQSTM1
MICA	4.58744285006814e-49	0.294809	0.413	0.235	1.22181952868715e-44	0	MICA
TMCO1	8.08457836404608e-49	0.274147	0.741	0.515	2.15324660148003e-44	0	TMCO1
TNFRSF10D	1.03902939460289e-48	0.284014	0.395	0.219	2.76735088958534e-44	0	TNFRSF10D
PDLIM4	1.46881088279645e-48	0.261787	0.513	0.309	3.91203090524008e-44	0	PDLIM4
C1orf122	2.32641824095581e-48	0.25934	0.564	0.355	6.19618234296171e-44	0	C1orf122
GALNT5	2.58175549261977e-48	0.255773	0.371	0.199	6.8762475790435e-44	0	GALNT5
ASNS	7.02417414118058e-48	0.35724	0.343	0.19	1.87081854076204e-43	0	ASNS
FAM46A	7.41754927429082e-48	0.32885	0.459	0.278	1.97559007371462e-43	0	FAM46A
UBE2B	1.12576052214659e-47	0.260571	0.643	0.425	2.99835057468523e-43	0	UBE2B
PDCD6	2.69577141206123e-47	0.26101	0.567	0.357	7.17991757888388e-43	0	PDCD6
FAM211A	3.38759361345716e-47	0.446469	0.422	0.262	9.02251683008179e-43	0	FAM211A
CFH	3.82397775898389e-47	0.275242	0.286	0.14	1.01847823632777e-42	0	CFH
ORMDL2	5.10606506499275e-47	0.259915	0.489	0.3	1.35994936941017e-42	0	ORMDL2
IL32	6.14192226894457e-47	0.384289	0.665	0.473	1.6358395771107e-42	0	IL32
TERF2IP	6.98595215105496e-47	0.27094	0.749	0.537	1.86063849591198e-42	0	TERF2IP
COX6A1P2	1.64945897190028e-46	0.298965	0.28	0.142	4.39316902575921e-42	0	COX6A1P2
LSM1	1.70815371259522e-46	0.252728	0.563	0.357	4.54949659812612e-42	0	LSM1
LINC00998	1.73799458312701e-46	0.262702	0.57	0.365	4.62897477270048e-42	0	LINC00998
LYPD6B	2.07254056043865e-46	0.273354	0.283	0.139	5.5200045286723e-42	0	LYPD6B
TIMP1	2.77075519494248e-46	0.400572	0.983	0.944	7.37962938620981e-42	0	TIMP1
NDUFC1	2.86691706752689e-46	0.252197	0.678	0.461	7.63574691765111e-42	0	NDUFC1
FAM127A	9.26233420230931e-46	0.258112	0.798	0.576	2.46693009144306e-41	0	FAM127A
MIEN1	1.06328817072247e-45	0.250362	0.546	0.34	2.83196171390223e-41	0	MIEN1
DSTN	1.22042833884808e-45	0.256726	0.999	0.998	3.25048883768798e-41	0	DSTN
MT-ND6	1.77906987731302e-45	0.353688	0.742	0.566	4.73837471123549e-41	0	MT-ND6
TIMMDC1	2.06157174922851e-45	0.25321	0.62	0.405	5.49079019689521e-41	0	TIMMDC1
DDT	3.51164273200953e-45	0.256661	0.668	0.456	9.35290925243419e-41	0	DDT
NRBF2	8.43271219403317e-45	0.264422	0.508	0.317	2.24596856575879e-40	0	NRBF2
WWTR1	8.59753431337365e-45	0.328627	0.439	0.266	2.28986728902394e-40	0	WWTR1
LEPREL4	1.45603370040859e-44	0.251528	0.646	0.425	3.87800015766825e-40	0	LEPREL4
COX7B	1.6418031041616e-44	0.266883	0.857	0.673	4.37277838762401e-40	0	COX7B
UQCR10	2.0431117473286e-44	0.269947	0.889	0.705	5.441623827835e-40	0	UQCR10
MEG3	4.25776754277014e-44	0.339985	0.712	0.542	1.1340138073414e-39	0	MEG3
EPS8	5.45915090150734e-44	0.297901	0.561	0.373	1.45399025110747e-39	0	EPS8
TSPAN3	6.62011229801406e-44	0.256937	0.648	0.438	1.76320070945307e-39	0	TSPAN3
HEBP2	7.89726984297951e-44	0.25384	0.627	0.42	2.10335884997916e-39	0	HEBP2
C19orf53	1.01928623682277e-43	0.250673	0.844	0.613	2.71476696315376e-39	0	C19orf53
SLC3A2	1.55305352421508e-43	0.400071	0.722	0.546	4.13640275639445e-39	0	SLC3A2
TES	1.84337984343128e-43	0.286348	0.525	0.338	4.90965787499487e-39	0	TES
FHL1	5.83056104677949e-43	0.502659	0.493	0.33	1.55291162919925e-38	0	FHL1
TRIM16L	9.09377353873941e-43	0.255819	0.36	0.204	2.42203564430785e-38	0	TRIM16L
FN1	5.38265494329274e-42	0.279916	0.997	0.996	1.43361631759659e-37	0	FN1
TPM2	1.05748794504823e-41	0.277204	0.998	0.999	2.81651339284145e-37	0	TPM2
MIR4435-1HG	1.08835522091771e-41	0.325962	0.673	0.478	2.89872529539223e-37	0	MIR4435-1HG
RPS26	1.18460356489666e-41	0.307755	0.912	0.825	3.15507313474576e-37	0	RPS26
SRGN	5.87208478424403e-41	0.501084	0.764	0.683	1.56397106143555e-36	0	SRGN
TGFB2	6.79259969618728e-41	0.317472	0.538	0.357	1.80914100308252e-36	0	TGFB2
NDUFA13	7.22781898533209e-41	0.279324	0.719	0.524	1.92505730855335e-36	0	NDUFA13
HSPB6	1.87292081557817e-40	0.276832	0.281	0.151	4.98833730021091e-36	0	HSPB6
NOP10	9.88937375630317e-40	0.265047	0.897	0.767	2.63393580625379e-35	0	NOP10
COL1A1	1.99647101165809e-39	0.300415	0.996	0.995	5.31740089245017e-35	0	COL1A1
SC5D	1.23119593696864e-38	0.272318	0.457	0.287	3.27916725852227e-34	0	SC5D
C17orf76-AS1	3.83018631520569e-38	0.267329	0.922	0.85	1.02013182319188e-33	0	C17orf76-AS1
TNFRSF11B	6.28041702943243e-38	0.421811	0.356	0.217	1.67272627161903e-33	0	TNFRSF11B
ARID5B	2.82717082252195e-37	0.263452	0.617	0.427	7.52988676870497e-33	0	ARID5B
MTHFD2	1.69468180571737e-36	0.328566	0.512	0.354	4.51361552134763e-32	0	MTHFD2
S100A13	7.68838218109563e-36	0.254104	0.825	0.664	2.04772371011301e-31	0	S100A13
PPDPF	7.76700236820172e-36	0.260294	0.902	0.808	2.06866341074685e-31	0	PPDPF
GPX4	1.16058078809279e-35	0.268336	0.864	0.714	3.09109087100633e-31	0	GPX4
OCIAD2	4.17697324601588e-35	0.278021	0.55	0.375	1.11249505434387e-30	0	OCIAD2
FHL2	9.07318488183206e-35	0.292209	0.807	0.662	2.41655206142715e-30	0	FHL2
CD55	3.71909288861212e-34	0.283569	0.328	0.194	9.90543199952952e-30	0	CD55
RCAN1	4.33532715341434e-34	0.334822	0.368	0.23	1.15467103404038e-29	0	RCAN1
INHBA	6.65327993505903e-34	0.38453	0.863	0.847	1.77203457790362e-29	0	INHBA
GLIPR1	7.27448601662238e-34	0.353235	0.887	0.817	1.93748660566721e-29	0	GLIPR1
SOX4	1.73811544323396e-33	0.290645	0.353	0.216	4.62929667150932e-29	0	SOX4
ANGPT1	1.90432454652663e-33	0.265937	0.497	0.332	5.07197799721901e-29	0	ANGPT1
DUSP1	2.21769546860727e-33	0.274282	0.469	0.314	5.9066101110886e-29	0	DUSP1
UCHL1	4.53200667242197e-33	0.286321	0.902	0.922	1.20705465713287e-28	0	UCHL1
EIF4EBP1	2.26318066458842e-32	0.296	0.522	0.373	6.02775538206479e-28	0	EIF4EBP1
PPME1	2.87657412336025e-32	0.440478	0.389	0.256	7.66146752015768e-28	0	PPME1
FST	4.67878401917962e-32	0.593694	0.324	0.203	1.2461473356683e-27	0	FST
MYO1B	5.47347081734447e-32	0.270494	0.725	0.553	1.45780421749153e-27	0	MYO1B
IFITM2	1.33143610445776e-31	0.308386	0.697	0.53	3.5461469206128e-27	0	IFITM2
NTN4	2.45896459207269e-31	0.289079	0.351	0.223	6.54920629452639e-27	0	NTN4
COL11A1	2.919126621847e-31	0.428087	0.299	0.182	7.7748018446273e-27	0	COL11A1
CRYAB	3.75100067657808e-31	0.539743	0.969	0.958	9.99041520199807e-27	0	CRYAB
KCTD20	2.07793873494187e-29	0.299087	0.458	0.316	5.53438202664417e-25	0	KCTD20
CTC-425F1.4	2.30018088245278e-28	0.385681	0.468	0.336	6.12630176232474e-24	0	CTC-425F1.4
BEST1	6.20008792920503e-28	0.333259	0.424	0.291	1.65133141906447e-23	0	BEST1
XRCC4	9.63375929558792e-28	0.336685	0.262	0.157	2.56585545078689e-23	0	XRCC4
DAB2	3.8873840945978e-27	0.271629	0.848	0.724	1.03536587975518e-22	0	DAB2
GALNT1	1.14740293511384e-26	0.37131	0.803	0.7	3.05599297738221e-22	0	GALNT1
FILIP1L	1.18320194955452e-26	0.26412	0.43	0.291	3.15134007244351e-22	0	FILIP1L
DNAJB4	1.3003903656477e-26	0.263594	0.791	0.654	3.4634596998661e-22	0	DNAJB4
GAS6	1.57454682100209e-26	0.302545	0.67	0.52	4.19364800305696e-22	0	GAS6
PLAT	2.81168945950784e-26	0.397712	0.254	0.151	7.48865370645317e-22	0	PLAT
HSPB1	8.25895486384892e-26	0.275539	0.96	0.945	2.19969003843752e-21	0	HSPB1
ABI3BP	1.16475684069462e-25	0.333711	0.775	0.663	3.10221336950606e-21	0	ABI3BP
CLIC3	1.17401116061399e-25	0.289975	0.346	0.232	3.12686132517931e-21	0	CLIC3
ITGA2	2.29278402163041e-22	0.319393	0.265	0.168	6.10660096321044e-18	0	ITGA2
SNHG5	1.07927055567786e-21	0.357872	0.791	0.807	2.87452919799242e-17	0	SNHG5
POSTN	1.60838653129782e-21	0.616879	0.714	0.722	4.28377668745861e-17	0	POSTN
GRAMD3	2.9039443210918e-21	0.251881	0.472	0.346	7.73436530479589e-17	0	GRAMD3
DKK1	1.14536378010876e-20	0.312605	0.837	0.797	3.05056189194167e-16	0	DKK1
SULF1	8.70048860848687e-17	0.408626	0.551	0.452	2.31728813598439e-12	0	SULF1
AKR1C1	1.40675735196195e-14	0.392429	0.55	0.458	3.74675753121546e-10	0	AKR1C1
ALDH1A1	2.02868507056959e-11	0.314112	0.545	0.462	5.40319981695505e-07	0	ALDH1A1
ACTA2	6.84642979378404e-10	0.741253	0.659	0.69	1.82347811127644e-05	0	ACTA2
ANKRD1	6.80061686241913e-06	0.46391	0.795	0.863	0.181128	0	ANKRD1		Not inluded in pathway
RGS4	1.12255209309246e-05	0.326438	0.625	0.592	0.298981	0	RGS4
PTMA	2.95252567895798e-263	0.786796	0.999	0.993	7.86375689333669e-259	1	PTMA
TMSB10	7.24436585291718e-240	0.424012	1	1	1.92946440126596e-235	1	TMSB10
HMGB1	1.86109062994691e-227	0.950122	0.992	0.9	4.9568287838006e-223	1	HMGB1
LMNA	1.83914577189453e-200	0.681037	0.995	0.913	4.89838084886389e-196	1	LMNA
HMGN2	1.20265022537313e-174	0.820793	0.962	0.871	3.20313861025879e-170	1	HMGN2
ACTB	8.69578963979668e-172	0.474436	1	0.999	2.31603661266345e-167	1	ACTB
HNRNPM	7.96743920281951e-146	0.651012	0.953	0.801	2.12204775727895e-141	1	HNRNPM
ACTG1	1.20898727273825e-142	0.396163	1	1	3.22001670221105e-138	1	ACTG1
SET	1.45208403926751e-137	0.59915	0.973	0.867	3.86748063018509e-133	1	SET
HNRNPU	3.80229268952147e-137	0.588772	0.98	0.864	1.01270263492715e-132	1	HNRNPU
HNRNPA2B1	1.57948648232966e-133	0.523083	0.993	0.951	4.20680429703681e-129	1	HNRNPA2B1
NUCKS1	3.65152533728308e-133	0.588963	0.992	0.923	9.72547258331976e-129	1	NUCKS1
HSP90AA1	1.21955228930591e-123	0.474862	1	0.999	3.24815556733736e-119	1	HSP90AA1
RP11-304L19.5	4.69227999263611e-118	0.630364	0.441	0.177	1.2497418532387e-113	1	RP11-304L19.5
TUBA1B	9.91690243874435e-117	0.495935	0.996	0.938	2.64126779553517e-112	1	TUBA1B
CCDC85B	2.27475373413104e-116	0.655083	0.599	0.313	6.0585790954846e-112	1	CCDC85B
CXCL12	3.55322008418276e-115	0.65784	0.888	0.707	9.46364637221236e-111	1	CXCL12
FLNA	8.68043504938634e-94	0.501186	0.955	0.829	2.31194707105356e-89	1	FLNA
STMN1	3.31502100440374e-92	0.58365	0.875	0.651	8.82922694312892e-88	1	STMN1
HNRNPA1	5.42130138083799e-92	0.511982	0.938	0.851	1.44390940977239e-87	1	HNRNPA1
NCL	1.80929432951952e-91	0.385126	0.999	0.983	4.81887451724229e-87	1	NCL
ACTN4	4.61586000719959e-91	0.507732	0.899	0.727	1.22938815431754e-86	1	ACTN4
TPM3	4.85070804975951e-89	0.319346	0.999	0.997	1.29193758197295e-84	1	TPM3
YWHAE	1.76868292880648e-88	0.402434	0.982	0.936	4.71071011258318e-84	1	YWHAE
EIF1AX	9.65901639636232e-87	0.481653	0.947	0.859	2.57258242700714e-82	1	EIF1AX
HNRNPK	3.46330519019174e-86	0.421889	0.957	0.893	9.22416704355668e-82	1	HNRNPK
PSMC1	1.15568981845091e-85	0.431648	0.938	0.867	3.07806426246217e-81	1	PSMC1
CCNI	2.37981487194805e-83	0.480499	0.907	0.809	6.33839892994643e-79	1	CCNI
HNRNPA3	1.61987660862154e-82	0.448146	0.948	0.862	4.3143793594026e-78	1	HNRNPA3
HNRNPD	1.064909684798e-81	0.527438	0.846	0.659	2.83628045449099e-77	1	HNRNPD
AHNAK	9.4254947438849e-80	0.523985	0.852	0.664	2.5103862700863e-75	1	AHNAK
FOXD1	2.07107666659582e-78	0.527627	0.472	0.241	5.51610559381131e-74	1	FOXD1
KTN1	4.45370699474961e-77	0.431762	0.975	0.924	1.18620032098161e-72	1	KTN1
PTMS	2.28853407351837e-74	0.464518	0.893	0.752	6.09528165140882e-70	1	PTMS
RPL21	2.86752441862045e-73	0.27891	1	0.998	7.63736453655372e-69	1	RPL21
HNRNPH3	8.49794265602856e-73	0.547473	0.699	0.482	2.26334204700665e-68	1	HNRNPH3
PTRF	9.05818050429488e-73	0.329741	1	0.994	2.4125557955139e-68	1	PTRF
SERBP1	5.68714251561683e-71	0.360461	0.996	0.976	1.51471353760939e-66	1	SERBP1
MAP1B	8.32786752455859e-69	0.3837	0.996	0.957	2.21804423649094e-64	1	MAP1B
PTTG1	1.37888402851276e-66	0.476536	0.543	0.293	3.67251972154089e-62	1	PTTG1
SMS	1.86235980832123e-65	0.481339	0.826	0.699	4.96020911348277e-61	1	SMS
TAGLN2	2.6455932313825e-64	0.34973	0.964	0.889	7.04627301246414e-60	1	TAGLN2
EIF5B	3.16732277442376e-64	0.393196	0.945	0.883	8.43584747740025e-60	1	EIF5B
MARCKS	3.56568996351158e-64	0.36732	0.977	0.936	9.49685864881675e-60	1	MARCKS
SFPQ	6.63672937124829e-64	0.476231	0.811	0.652	1.76762650073827e-59	1	SFPQ
GNAI2	1.00926098606208e-63	0.414171	0.876	0.745	2.68806571027774e-59	1	GNAI2
PSMA7	3.20494514359905e-63	0.294868	0.999	0.997	8.5360508954617e-59	1	PSMA7
SAMD11	5.82423530403022e-63	0.44864	0.315	0.141	1.55122683087541e-58	1	SAMD11
ANP32B	2.31732896736944e-61	0.485996	0.882	0.748	6.17197397169177e-57	1	ANP32B
HNRNPUL1	7.23064388779291e-61	0.404164	0.549	0.325	1.92580969307476e-56	1	HNRNPUL1
TRIM28	1.75701472255812e-60	0.396125	0.386	0.193	4.6796330120613e-56	1	TRIM28
RRBP1	5.48498954992879e-60	0.353451	0.987	0.958	1.46087211672803e-55	1	RRBP1
SNHG3	9.59868436609637e-60	0.516635	0.481	0.29	2.55651359406611e-55	1	SNHG3
RPL22	2.64324992698231e-58	0.281154	0.998	0.996	7.0400318555247e-54	1	RPL22
PLEKHA2	1.85436983523816e-57	0.369347	0.366	0.182	4.93892861917331e-53	1	PLEKHA2
FUS	9.59609926682002e-55	0.428754	0.812	0.656	2.55582507872484e-50	1	FUS
KPNB1	1.17786718073346e-54	0.373535	0.925	0.815	3.13713144916549e-50	1	KPNB1
NR2F2	1.25147581963197e-53	0.410361	0.423	0.239	3.33318069800778e-49	1	NR2F2
DEK	2.08557813819773e-53	0.452523	0.827	0.629	5.55472881327585e-49	1	DEK
S100A10	5.02049585475763e-53	0.323769	0.999	0.956	1.33715886595615e-48	1	S100A10
SSRP1	1.03112719425431e-52	0.447517	0.713	0.544	2.74630416917693e-48	1	SSRP1
HSP90B1	1.72446781576789e-51	0.267382	1	0.999	4.5929475805162e-47	1	HSP90B1
ALCAM	2.48669336855861e-51	0.355754	0.962	0.893	6.623059117819e-47	1	ALCAM
HNRNPH1	6.6567733499629e-51	0.47411	0.706	0.544	1.77296501402912e-46	1	HNRNPH1
CBX3	2.50310873292965e-50	0.344416	0.95	0.908	6.66677979928484e-46	1	CBX3
HDGF	4.99748574378265e-50	0.404339	0.8	0.672	1.33103035299907e-45	1	HDGF
MYH9	5.15085013600098e-50	0.3667	0.898	0.781	1.3718774252225e-45	1	MYH9
HNRNPR	5.8301735524574e-50	0.406025	0.86	0.79	1.5528084239615e-45	1	HNRNPR
ATOH8	1.16119087448392e-49	0.353575	0.322	0.157	3.09271577510048e-45	1	ATOH8
RABL6	4.06800398476846e-49	0.374049	0.367	0.194	1.08347218130323e-44	1	RABL6
PA2G4	5.6747348296128e-49	0.385945	0.885	0.798	1.51140887451907e-44	1	PA2G4
ALYREF	1.0380247325616e-48	0.347977	0.339	0.174	2.76467507270458e-44	1	ALYREF
CCDC88A	8.18329170265689e-48	0.462332	0.687	0.506	2.17953791208564e-43	1	CCDC88A
RPL36	1.90691519281306e-47	0.301314	0.99	0.962	5.07887792453831e-43	1	RPL36
PSIP1	8.62600357756741e-47	0.393286	0.498	0.308	2.2974497928493e-42	1	PSIP1
TUBB	1.045412805337e-46	0.288868	0.996	0.946	2.78435246573456e-42	1	TUBB
TNC	5.47188400495613e-46	0.368033	0.288	0.14	1.45738158588002e-41	1	TNC
EIF3A	6.59443518835009e-45	0.334519	0.958	0.886	1.75636186806516e-40	1	EIF3A
H2AFV	2.6662158853929e-44	0.428575	0.722	0.581	7.10119938915545e-40	1	H2AFV
PRRC2C	1.03910965818526e-43	0.33222	0.884	0.766	2.76756466361063e-39	1	PRRC2C
ACTR2	1.43198032236117e-43	0.280765	0.962	0.925	3.81393639057674e-39	1	ACTR2
UBE2S	3.51812504697977e-43	0.397103	0.44	0.255	9.37017425012593e-39	1	UBE2S
GPATCH4	6.00777244690737e-43	0.412524	0.538	0.36	1.60011011350931e-38	1	GPATCH4
BIRC5	7.35801520729167e-43	0.359024	0.443	0.247	1.95973377031006e-38	1	BIRC5
AXL	1.12454590107425e-42	0.401014	0.67	0.502	2.99511555292115e-38	1	AXL
FLOT1	1.60716675345838e-42	0.353599	0.528	0.349	4.28052793116106e-38	1	FLOT1
IL7R	2.2932611855376e-42	0.421773	0.538	0.365	6.10787184156085e-38	1	IL7R
KHDRBS1	5.66551951857395e-42	0.400028	0.755	0.637	1.50895446857699e-37	1	KHDRBS1
PRR11	6.62630765010798e-42	0.38147	0.386	0.209	1.76485077952976e-37	1	PRR11
HSPD1	6.03221588108821e-41	0.311718	0.936	0.906	1.60662037776903e-36	1	HSPD1
KHSRP	7.4054458290813e-41	0.327372	0.298	0.157	1.97236644211751e-36	1	KHSRP
XIST	9.64137834002236e-41	0.391746	0.506	0.33	2.56788470708156e-36	1	XIST
HMGN1	1.24140680511013e-40	0.317201	0.909	0.868	3.30636288473031e-36	1	HMGN1
EZR	1.3821705525315e-40	0.343455	0.91	0.774	3.6812730496124e-36	1	EZR
SNRNP70	2.64627467935123e-40	0.329057	0.435	0.264	7.04808798098407e-36	1	SNRNP70
AES	5.40887098908083e-40	0.340951	0.459	0.295	1.44059869923179e-35	1	AES
DAZAP1	2.38286437628184e-39	0.337753	0.365	0.21	6.34652097978907e-35	1	DAZAP1
UBA1	4.12558723873711e-39	0.358716	0.503	0.34	1.09880890516524e-34	1	UBA1
METAP2	2.26351037316393e-38	0.358948	0.831	0.752	6.0286335278848e-34	1	METAP2
BRD4	4.20043790753728e-38	0.338071	0.43	0.268	1.11874463229348e-33	1	BRD4
SNRPA	5.30931863969695e-38	0.284177	0.298	0.158	1.41408392649689e-33	1	SNRPA
MTDH	9.81433154998082e-38	0.271454	0.961	0.934	2.61394906502189e-33	1	MTDH
CENPW	1.49649019463414e-37	0.274594	0.381	0.217	3.98575198438856e-33	1	CENPW
SEPT9	1.75521337463138e-37	0.318535	0.347	0.198	4.67483530199322e-33	1	SEPT9
EWSR1	1.07633955839246e-36	0.344763	0.633	0.483	2.86672277982248e-32	1	EWSR1
SMC2	1.35253645822047e-36	0.342395	0.439	0.273	3.6023456028244e-32	1	SMC2
ZMIZ1	1.41304135182369e-36	0.31453	0.343	0.202	3.76349433644722e-32	1	ZMIZ1
CCBE1	1.4669911463136e-36	0.411368	0.617	0.457	3.90718421909165e-32	1	CCBE1
UGDH	4.01992079357186e-36	0.411643	0.66	0.523	1.07066570415993e-31	1	UGDH
PABPN1	4.2218182604111e-36	0.291562	0.332	0.187	1.12443907547789e-31	1	PABPN1
UBE2M	9.07124414499053e-36	0.290358	0.336	0.191	2.41603516557678e-31	1	UBE2M
CTSC	1.30364494924242e-35	0.317007	0.323	0.182	3.47212795781225e-31	1	CTSC
RPL36A	2.85924218091304e-35	0.281829	0.913	0.841	7.61530562464379e-31	1	RPL36A
RBM25	3.43230329879527e-35	0.312512	0.876	0.785	9.14159660601132e-31	1	RBM25
NFIX	3.72506286842783e-35	0.296086	0.388	0.235	9.92133244377067e-31	1	NFIX
ITGA3	6.31103314796209e-35	0.329598	0.481	0.325	1.68088056862822e-30	1	ITGA3
DDX18	1.18165959342682e-34	0.34458	0.559	0.417	3.147232161133e-30	1	DDX18
CAST	1.46932770154991e-34	0.314612	0.916	0.865	3.91340740030803e-30	1	CAST
FAM129B	1.52622972073949e-34	0.296552	0.508	0.34	4.06496023821756e-30	1	FAM129B
BOD1L1	1.61140513951018e-34	0.391684	0.517	0.369	4.29181644857142e-30	1	BOD1L1
TK1	1.88963209013518e-34	0.26627	0.367	0.211	5.03284610886605e-30	1	TK1
PPP1R14B	1.90673939939976e-34	0.330368	0.857	0.772	5.07840971636133e-30	1	PPP1R14B
NAV1	2.72189812205575e-34	0.349176	0.641	0.502	7.24950345828329e-30	1	NAV1
PPP1R12A	3.00779271214841e-34	0.329241	0.86	0.801	8.01095510953608e-30	1	PPP1R12A
FBL	4.03118659282457e-34	0.336228	0.539	0.379	1.0736662371329e-29	1	FBL
HNRNPUL2	4.4246583698867e-34	0.289874	0.36	0.213	1.17846351023562e-29	1	HNRNPUL2
ILF3	4.93351402644958e-34	0.336453	0.807	0.688	1.31399212580458e-29	1	ILF3
DHFR	9.25332142122309e-34	0.313822	0.367	0.217	2.46452962732856e-29	1	DHFR
ESF1	1.23721920514584e-33	0.318919	0.451	0.296	3.29520963098544e-29	1	ESF1
BCCIP	2.65666212058759e-33	0.335013	0.617	0.463	7.07575389197299e-29	1	BCCIP
HNRNPL	2.96985778406365e-33	0.289087	0.424	0.268	7.90991922207513e-29	1	HNRNPL
DDX21	3.56230307501868e-33	0.352997	0.815	0.732	9.48783801000474e-29	1	DDX21
PFDN4	4.76652426272858e-33	0.336431	0.649	0.51	1.26951607213513e-28	1	PFDN4
RHOB	5.22403443669647e-33	0.376002	0.483	0.329	1.39136933186974e-28	1	RHOB
TOMM22	9.93175662814932e-33	0.316533	0.538	0.39	2.64522406034129e-28	1	TOMM22
BMS1	1.00135357623666e-32	0.319414	0.489	0.337	2.66700511494871e-28	1	BMS1
SF3B2	1.14957400429729e-32	0.280796	0.854	0.795	3.0617754030454e-28	1	SF3B2
SRRM1	1.24115927111339e-32	0.344703	0.78	0.694	3.30570360268341e-28	1	SRRM1
CHD4	2.50360649141086e-32	0.323233	0.784	0.678	6.66810552922368e-28	1	CHD4
METTL12	3.265232305075e-32	0.294766	0.278	0.156	8.69661972133677e-28	1	METTL12
MAP3K2	3.63621627136273e-32	0.313741	0.424	0.277	9.68469841714749e-28	1	MAP3K2
DTYMK	3.71960711416094e-32	0.281574	0.512	0.343	9.90680158785624e-28	1	DTYMK
KIAA0020	3.89705059862386e-32	0.338419	0.621	0.472	1.03794045643748e-27	1	KIAA0020
FLNC	7.48061385164609e-32	0.335721	0.671	0.518	1.99238669324742e-27	1	FLNC
PBRM1	7.89683274528204e-32	0.30876	0.463	0.312	2.10324243337842e-27	1	PBRM1
SNRPB2	2.22590782032523e-31	0.319435	0.725	0.607	5.92848288865421e-27	1	SNRPB2
HERC4	2.254425352775e-31	0.333943	0.494	0.348	6.00443648458095e-27	1	HERC4
LRRFIP1	2.75144923253771e-31	0.273936	0.872	0.795	7.32820988594093e-27	1	LRRFIP1
WDR82	3.48048860501806e-31	0.305157	0.401	0.261	9.26993335060511e-27	1	WDR82
TARDBP	3.49002271670926e-31	0.331842	0.628	0.479	9.29532650368343e-27	1	TARDBP
NSA2	3.78368103659429e-31	0.352871	0.746	0.667	1.00774560728652e-26	1	NSA2
SLTM	6.0142685560767e-31	0.34654	0.691	0.571	1.60184028722547e-26	1	SLTM
DPYSL2	9.9962169249194e-31	0.277833	0.402	0.258	2.66239241578303e-26	1	DPYSL2
DDX27	1.31023102760441e-30	0.338115	0.489	0.345	3.4896693189216e-26	1	DDX27
RUVBL2	1.83690592046447e-30	0.26416	0.375	0.234	4.89241522856507e-26	1	RUVBL2
TNRC6A	2.75719431920604e-30	0.300778	0.426	0.285	7.34351134977337e-26	1	TNRC6A
DKC1	2.95095377634435e-30	0.342697	0.547	0.4	7.85957028791555e-26	1	DKC1
NMT1	3.4542818852304e-30	0.281086	0.454	0.302	9.20013437312265e-26	1	NMT1
DDX10	3.541041362825e-30	0.285786	0.372	0.234	9.43120956574811e-26	1	DDX10
MATR3	4.47496491258693e-30	0.274125	0.896	0.833	1.1918621548184e-25	1	MATR3
CREB3L1	5.0614225039819e-30	0.305013	0.49	0.346	1.34805926971054e-25	1	CREB3L1
CITED2	6.65718177727285e-30	0.395537	0.724	0.612	1.77307379455885e-25	1	CITED2
SUN2	9.98187658683964e-30	0.26078	0.29	0.166	2.65857301013887e-25	1	SUN2
RRP15	1.10056227183173e-29	0.310841	0.412	0.271	2.93123755479663e-25	1	RRP15
SPEN	1.50703516431259e-29	0.303399	0.406	0.265	4.01383745663014e-25	1	SPEN
FLNB	2.21577461809058e-29	0.324728	0.644	0.497	5.90149411782246e-25	1	FLNB
ID1	2.52908391427935e-29	0.423189	0.79	0.715	6.73596209729162e-25	1	ID1
LPP	4.80326811052704e-29	0.334261	0.577	0.446	1.27930242855777e-24	1	LPP
HAS2	6.97578540384102e-29	0.551302	0.55	0.433	1.85793068445902e-24	1	HAS2
TOP2B	1.11536246430452e-28	0.29358	0.434	0.292	2.97065638742866e-24	1	TOP2B
NOC2L	1.76423181613419e-28	0.251475	0.33	0.199	4.6988550190918e-24	1	NOC2L
LUC7L3	1.89196680731951e-28	0.279692	0.848	0.776	5.03906439461479e-24	1	LUC7L3
HNRNPDL	3.41347511154855e-28	0.262093	0.882	0.828	9.0914496120984e-24	1	HNRNPDL
CMSS1	3.71585208803278e-28	0.302552	0.438	0.298	9.8968004512665e-24	1	CMSS1
TACC1	4.1535100808406e-28	0.304529	0.488	0.343	1.10624587493108e-23	1	TACC1
CYR61	4.80613365028035e-28	0.31365	0.948	0.931	1.28006563641567e-23	1	CYR61
PRPF6	6.42795416133997e-28	0.303487	0.518	0.38	1.71202131133129e-23	1	PRPF6
CELF1	9.48352567615497e-28	0.28856	0.441	0.302	2.52584222858712e-23	1	CELF1
BANF1	1.19127297351545e-27	0.308249	0.69	0.583	3.17283643766105e-23	1	BANF1
PRPF4B	1.61384945692355e-27	0.333032	0.572	0.433	4.29832664357018e-23	1	PRPF4B
ZFHX4	2.27026374910549e-27	0.283239	0.321	0.197	6.04662046936755e-23	1	ZFHX4
GANAB	2.42067957693721e-27	0.277971	0.371	0.24	6.44723798521456e-23	1	GANAB
PDAP1	2.73641691875752e-27	0.283113	0.856	0.821	7.28817282141878e-23	1	PDAP1
ICK	3.91891301691747e-27	0.281024	0.323	0.202	1.0437632929258e-22	1	ICK
TAF1D	4.0075731297827e-27	0.306129	0.638	0.512	1.06737702738632e-22	1	TAF1D
NCEH1	5.30565551454723e-27	0.287637	0.465	0.319	1.41310828974451e-22	1	NCEH1
ERBB2IP	7.46785404569904e-27	0.34154	0.627	0.498	1.98898824653148e-22	1	ERBB2IP
PURB	7.79796830436364e-27	0.251797	0.379	0.246	2.07691087818421e-22	1	PURB
BAZ1A	1.01807651955055e-26	0.304136	0.459	0.321	2.71154500217094e-22	1	BAZ1A
CCDC34	1.32671187642119e-26	0.281546	0.347	0.218	3.53356441166018e-22	1	CCDC34
RIF1	1.4739118413556e-26	0.294848	0.433	0.297	3.92561679826651e-22	1	RIF1
FSCN1	1.48782752004929e-26	0.317304	0.734	0.628	3.96267981689928e-22	1	FSCN1
PRKAR2A	1.60320318053593e-26	0.288685	0.45	0.315	4.2699713510394e-22	1	PRKAR2A
SON	2.46836520943321e-26	0.285549	0.863	0.815	6.5742438988044e-22	1	SON
TMA16	3.01689787577505e-26	0.288398	0.428	0.298	8.03520580233926e-22	1	TMA16
ODC1	3.79922897736505e-26	0.28465	0.488	0.347	1.01188664583141e-21	1	ODC1
HMGB3	8.22869633964674e-26	0.255267	0.454	0.302	2.19163098310151e-21	1	HMGB3
IGF2BP2	9.20390124622815e-26	0.272857	0.426	0.29	2.45136705792041e-21	1	IGF2BP2
FOXN3	9.39058428825963e-26	0.303394	0.391	0.263	2.50108821933507e-21	1	FOXN3
ZNF281	1.04115238905548e-25	0.316327	0.458	0.327	2.77300527301038e-21	1	ZNF281
COL18A1	1.25778221425245e-25	0.257622	0.278	0.165	3.34997714943999e-21	1	COL18A1
PTP4A2	1.40801076112592e-25	0.285147	0.811	0.745	3.75009586118278e-21	1	PTP4A2
PTPN14	1.51743240363533e-25	0.342805	0.637	0.523	4.04152946384234e-21	1	PTPN14
CPT1A	3.6621717202716e-25	0.253184	0.385	0.257	9.75382815977138e-21	1	CPT1A
SKA2	3.79831062599397e-25	0.251363	0.481	0.344	1.01164205212723e-20	1	SKA2
POLR2E	4.10763588928574e-25	0.283244	0.542	0.409	1.09402774275236e-20	1	POLR2E
MRPL1	5.59384149937911e-25	0.279532	0.415	0.283	1.48986374494463e-20	1	MRPL1
ACIN1	6.75499632993617e-25	0.324788	0.67	0.557	1.7991257225152e-20	1	ACIN1
PNN	8.54595023610347e-25	0.334439	0.73	0.66	2.2761283858838e-20	1	PNN
NCOR2	9.5526327231584e-25	0.259599	0.366	0.242	2.54424819948601e-20	1	NCOR2
METRNL	1.18215050247969e-24	0.266787	0.354	0.234	3.14853964830441e-20	1	METRNL
IER2	1.77698301084396e-24	0.292927	0.363	0.245	4.7328165510818e-20	1	IER2
GOLGA4	1.78755938710188e-24	0.303424	0.861	0.808	4.76098567160715e-20	1	GOLGA4
PLEC	2.49496438912602e-24	0.27887	0.379	0.257	6.64508815399825e-20	1	PLEC
KMT2A	2.7522984058408e-24	0.260589	0.389	0.263	7.33047157411639e-20	1	KMT2A
BPTF	4.45548319156871e-24	0.317809	0.594	0.472	1.18667339324241e-19	1	BPTF
XRCC6	5.08471872226073e-24	0.28096	0.808	0.74	1.35426398448692e-19	1	XRCC6
BCAR3	5.54154723757026e-24	0.256675	0.353	0.232	1.47593569125446e-19	1	BCAR3
CTBP1	9.93327521789739e-24	0.251216	0.341	0.221	2.64562852153479e-19	1	CTBP1
CFDP1	1.04549537271512e-23	0.261949	0.468	0.343	2.78457237568945e-19	1	CFDP1
ATP2B4	1.05621016924619e-23	0.250733	0.435	0.303	2.81311016477031e-19	1	ATP2B4
EIF3B	1.18200548394864e-23	0.254283	0.538	0.397	3.14815340594882e-19	1	EIF3B
NKTR	1.33178606659469e-23	0.27234	0.508	0.374	3.54707900976828e-19	1	NKTR
BCLAF1	1.65001345550662e-23	0.311089	0.781	0.717	4.39464583739632e-19	1	BCLAF1
CORO1C	1.97138532050785e-23	0.288439	0.748	0.667	5.2505876626406e-19	1	CORO1C
ANP32E	3.90647216390029e-23	0.339538	0.662	0.55	1.0404497961332e-18	1	ANP32E
KLF2	4.57251735556883e-23	0.29164	0.306	0.196	1.2178442724822e-18	1	KLF2
FAM120A	5.33174807137842e-23	0.294506	0.694	0.588	1.42005778133093e-18	1	FAM120A
VASN	6.63004035570274e-23	0.270808	0.415	0.288	1.76584494833787e-18	1	VASN
TCERG1	7.22989912045034e-23	0.27792	0.416	0.295	1.92561133174074e-18	1	TCERG1
PTBP1	9.62647948978193e-23	0.304831	0.48	0.355	2.56391654730852e-18	1	PTBP1
BASP1	1.01157134988029e-22	0.287716	0.696	0.578	2.69421913327117e-18	1	BASP1
TKT	1.17351117475537e-22	0.277226	0.808	0.741	3.12552966284345e-18	1	TKT
DHX9	2.06818241403141e-22	0.263982	0.525	0.397	5.50839704153125e-18	1	DHX9
TOP1	2.51450386776922e-22	0.318834	0.664	0.579	6.69712960141655e-18	1	TOP1
ZNF326	1.28448674393551e-21	0.266136	0.417	0.295	3.42110199379783e-17	1	ZNF326
U2SURP	1.47500070815308e-21	0.28913	0.646	0.529	3.92851688609493e-17	1	U2SURP
ZKSCAN1	2.44814497383677e-21	0.252713	0.491	0.363	6.52038932331686e-17	1	ZKSCAN1
PARP1	2.81834790168821e-21	0.295663	0.631	0.517	7.50638780135638e-17	1	PARP1
GNB2	3.26813552179648e-21	0.296319	0.639	0.516	8.70435214875275e-17	1	GNB2
RPL7L1	4.12618129047915e-21	0.266235	0.747	0.67	1.09896712490622e-16	1	RPL7L1
SNRPE	4.26969504814766e-21	0.25403	0.84	0.801	1.13719057912365e-16	1	SNRPE
CTBP2	4.39101509499773e-21	0.25988	0.506	0.387	1.1695029604017e-16	1	CTBP2
CHD3	5.3330522178706e-21	0.285294	0.447	0.329	1.42040512770766e-16	1	CHD3
C7orf50	5.42567317599247e-21	0.259295	0.464	0.344	1.44507379369383e-16	1	C7orf50
EIF3J	7.36908842709161e-21	0.304449	0.715	0.637	1.96268301167158e-16	1	EIF3J
BDP1	1.26924638725306e-20	0.288749	0.418	0.299	3.38051082780979e-16	1	BDP1
CCDC137	1.40634220149009e-20	0.26092	0.413	0.296	3.74565181944871e-16	1	CCDC137
TMEM123	1.46117576823191e-20	0.279158	0.703	0.619	3.89169554110887e-16	1	TMEM123
NASP	1.63081739137685e-20	0.3074	0.576	0.452	4.34351904019309e-16	1	NASP
MZT2B	2.57219335265564e-20	0.263867	0.743	0.652	6.85077977546303e-16	1	MZT2B
QKI	2.66915635756617e-20	0.267842	0.528	0.41	7.10903104274174e-16	1	QKI
PURA	3.95492702102559e-20	0.260262	0.403	0.289	1.05335526277995e-15	1	PURA
TRIM55	1.49588368837593e-19	0.26576	0.456	0.326	3.98413661562045e-15	1	TRIM55
TRIP11	2.44113158982064e-19	0.260909	0.488	0.375	6.50170987632829e-15	1	TRIP11
HSPH1	2.92889616198971e-19	0.307064	0.629	0.527	7.80082203784341e-15	1	HSPH1
KMT2E	5.93837404566347e-19	0.262097	0.436	0.327	1.58162654332201e-14	1	KMT2E
F3	6.15618821618036e-19	0.372726	0.325	0.223	1.63963916949748e-14	1	F3
SLC38A2	6.50014574189098e-19	0.291312	0.792	0.731	1.73124881689524e-14	1	SLC38A2
HTATSF1	2.68905983937817e-18	0.25247	0.542	0.424	7.16204197619981e-14	1	HTATSF1
HSPA5	2.74864160579568e-18	0.281169	0.976	0.973	7.3207320528762e-14	1	HSPA5
IFI16	3.15284398544432e-18	0.274342	0.528	0.413	8.39728467083241e-14	1	IFI16
CEBPZ	3.46703569115157e-18	0.250521	0.482	0.37	9.23410285981309e-14	1	CEBPZ
PODXL	3.85051982416508e-18	0.271032	0.758	0.641	1.02554744996813e-13	1	PODXL
NOP58	4.01198523982104e-18	0.262773	0.641	0.552	1.06855214877394e-13	1	NOP58
ZRANB2	5.83182186913163e-18	0.262231	0.682	0.605	1.55324743662452e-13	1	ZRANB2
ARHGDIA	2.0016112364661e-17	0.263811	0.694	0.608	5.33109136720381e-13	1	ARHGDIA
RANBP1	2.09211743259275e-17	0.266465	0.756	0.696	5.57214556996753e-13	1	RANBP1
EIF4A1	3.30241979841841e-17	0.27695	0.684	0.613	8.7956648911076e-13	1	EIF4A1
BAZ1B	6.03672747734954e-17	0.270728	0.687	0.593	1.60782199631728e-12	1	BAZ1B
ROCK2	1.00680298088815e-16	0.250615	0.723	0.645	2.68151905929749e-12	1	ROCK2
FAM101B	2.46629176894841e-16	0.253577	0.594	0.487	6.5687214974172e-12	1	FAM101B
DDX46	3.43525948645006e-16	0.255113	0.647	0.55	9.14947011621108e-12	1	DDX46
PRPF38B	3.00813755398665e-15	0.253182	0.646	0.559	8.01187356128805e-11	1	PRPF38B
CCAR1	1.73235909391664e-14	0.269107	0.635	0.561	4.61396521073758e-10	1	CCAR1
DSEL	1.86013843224921e-14	0.251433	0.51	0.414	4.95429270045256e-10	1	DSEL
QSOX1	1.57714584551767e-13	0.25264	0.682	0.612	4.20057024495177e-09	1	QSOX1
ANKRD11	4.2266518352831e-09	0.257072	0.676	0.623	0.000112573	1	ANKRD11
ADAMTS1	1.31484458489318e-07	0.26156	0.594	0.539	0.00350196	1	ADAMTS1
OXTR	2.6388219959845e-06	0.295615	0.614	0.595	0.0702824	1	OXTR
RPL13	6.84544190862712e-124	0.421575	1	1	1.82321499794375e-119	2	RPL13
CCND1	1.33242271292735e-119	0.650156	0.999	0.955	3.54877465361071e-115	2	CCND1
FTL1	3.58228644644649e-119	0.732767	1	1	9.54106172146558e-115	2	FTL
FTH11	3.28079885421473e-114	0.638957	1	1	8.73807966831551e-110	2	FTH1
ANXA2	3.14016750467317e-102	0.442142	1	1	8.36352213194651e-98	2	ANXA2
MYL6	3.38940090588678e-91	0.31868	1	1	9.02733037273886e-87	2	MYL6
PRDX1	4.97320764883329e-88	0.448487	1	0.998	1.32456412519026e-83	2	PRDX1
VIM	1.92676233737073e-84	0.338762	1	1	5.1317388093532e-80	2	VIM
TIMP11	7.50503898697193e-83	0.616993	0.992	0.952	1.9988920837901e-78	2	TIMP1
DST	4.08068411745158e-80	0.588937	0.941	0.796	1.08684940784205e-75	2	DST
EIF3A1	8.54664798945377e-79	0.505247	0.975	0.886	2.27631422551112e-74	2	EIF3A
SERPINE1	4.1896132392159e-75	0.475473	0.999	0.992	1.11586159013276e-70	2	SERPINE1
ANXA5	7.42175825132091e-74	0.412114	0.998	0.995	1.97671109265681e-69	2	ANXA5
MALAT1	8.23883758369235e-73	0.429286	1	1	2.19433200204062e-68	2	MALAT1
SQSTM11	1.61321885589419e-70	0.679991	0.956	0.866	4.29664710078858e-66	2	SQSTM1
PSMD2	3.51769806654949e-70	0.470104	0.985	0.937	9.36903703044791e-66	2	PSMD2
UBC	3.98858301431478e-69	0.447662	0.996	0.975	1.0623192000326e-64	2	UBC
DCBLD2	3.57591146007471e-67	0.551473	0.938	0.813	9.52408258276299e-63	2	DCBLD2
RPLP0	1.1786204252765e-65	0.346423	1	1	3.13913764068142e-61	2	RPLP0
SSR3	1.98183162455453e-65	0.418121	0.998	0.982	5.27841034883853e-61	2	SSR3
ZC3H13	8.10510891229679e-65	0.396811	0.803	0.624	2.15871470770113e-60	2	ZC3H13
PTTG1IP	1.52214860408614e-64	0.444075	0.996	0.973	4.05409059212301e-60	2	PTTG1IP
RBM251	1.30900828870748e-60	0.427081	0.917	0.782	3.48641267614351e-56	2	RBM25
MAP1B1	1.23367526599197e-59	0.422736	0.995	0.96	3.285770703443e-55	2	MAP1B
CALD1	1.75151011334394e-59	0.421264	1	0.998	4.66497203588025e-55	2	CALD1
RPL8	8.39372492008293e-59	0.343994	1	0.998	2.23558469521489e-54	2	RPL8
FLNC1	1.70611872491042e-58	0.353779	0.708	0.52	4.54407661192641e-54	2	FLNC
GOLGA41	3.55804928421335e-58	0.446894	0.919	0.798	9.47650846357384e-54	2	GOLGA4
GOLGB1	8.75586388502533e-58	0.434116	0.776	0.629	2.33203678713765e-53	2	GOLGB1
UACA	1.0977738174353e-57	0.517669	0.857	0.68	2.92381078535718e-53	2	UACA
MTDH1	1.13372053584262e-57	0.439337	0.976	0.932	3.01955127516325e-53	2	MTDH
ATRX	5.59839169349378e-57	0.427214	0.735	0.58	1.49107564364513e-52	2	ATRX
TSPO	2.87390503136606e-55	0.411496	0.992	0.985	7.65435866054037e-51	2	TSPO
HSP90AB1	3.68745476577562e-55	0.284937	1	1	9.82116702316679e-51	2	HSP90AB1
RPN2	2.47851312421459e-53	0.3826	0.924	0.841	6.60127185503314e-49	2	RPN2
GNB2L1	1.03249144780889e-52	0.310029	1	0.999	2.74993772209419e-48	2	GNB2L1
P4HB	6.34187038690547e-52	0.383331	0.995	0.982	1.6890937588484e-47	2	P4HB
ATP2B1	2.88875198306491e-51	0.359789	0.907	0.718	7.69390203169509e-47	2	ATP2B1
PRSS231	2.59145113355493e-50	0.440732	0.986	0.953	6.90207094911019e-46	2	PRSS23
ANKRD111	5.52584555509575e-50	0.315596	0.778	0.604	1.4717537051442e-45	2	ANKRD11
TPR	3.90360199964083e-49	0.375392	0.746	0.582	1.03968535658434e-44	2	TPR
RPL3	2.90015058265408e-48	0.289437	1	1	7.72426106184087e-44	2	RPL3
TPI1	2.78130135342188e-47	0.404819	0.991	0.968	7.40771802470384e-43	2	TPI1
CTNNB1	4.55371376114908e-47	0.320323	0.702	0.568	1.21283612314445e-42	2	CTNNB1
GSTP1	9.92514234528854e-47	0.389285	0.992	0.989	2.64346241224415e-42	2	GSTP1
SH3BGRL3	1.4243722449378e-46	0.358107	0.999	0.998	3.79367303716735e-42	2	SH3BGRL3
AKAP9	1.93848479126938e-45	0.414065	0.771	0.64	5.16296039306687e-41	2	AKAP9
IGFBP71	7.04033946658018e-45	0.380342	0.999	0.996	1.87512401352897e-40	2	IGFBP7
DYNC1H1	1.10259515116951e-44	0.415143	0.597	0.49	2.93665192562487e-40	2	DYNC1H1
RPL19	1.53188578606164e-44	0.277109	1	1	4.08002460259658e-40	2	RPL19
RTN4	2.06002696864624e-44	0.296881	1	0.999	5.4866758282924e-40	2	RTN4
NCL1	8.43597093240313e-44	0.303412	0.999	0.983	2.24683649813625e-39	2	NCL
RPL4	2.42039615330388e-43	0.288623	0.999	0.999	6.44648311470955e-39	2	RPL4
EIF5B1	2.60636212623818e-43	0.390386	0.955	0.884	6.94178488702276e-39	2	EIF5B
CTSB	3.4052276437561e-43	0.424237	0.963	0.906	9.06948330638e-39	2	CTSB
ARPC5	7.92132523438838e-43	0.380049	0.995	0.976	2.109765762927e-38	2	ARPC5
TGFBI	2.58511794767287e-42	0.284007	1	1	6.88520314183191e-38	2	TGFBI
CCDC88A1	3.70122181807465e-42	0.287634	0.702	0.514	9.85783419026002e-38	2	CCDC88A
COL6A1	5.08057420506681e-42	0.343825	0.872	0.754	1.35316013377749e-37	2	COL6A1
CD44	5.11245700002878e-42	0.362034	0.955	0.885	1.36165179738767e-37	2	CD44
BAZ1B1	9.14381259096652e-42	0.30014	0.736	0.589	2.43536304547802e-37	2	BAZ1B
RPS5	1.16467888511961e-41	0.349884	0.995	0.989	3.10200574262758e-37	2	RPS5
GLS	1.20327131195509e-41	0.394472	0.962	0.893	3.20479281226119e-37	2	GLS
ATP6V0E11	9.30423868554481e-41	0.41415	0.931	0.889	2.478090931508e-36	2	ATP6V0E1
NEAT1	1.14458142201923e-40	0.393193	0.963	0.853	3.04847815940601e-36	2	NEAT1
SELM1	1.54806124967679e-40	0.409157	0.912	0.85	4.12310633238916e-36	2	SELM
GNAS	9.49978249778848e-40	0.345548	0.993	0.987	2.53017207046098e-35	2	GNAS
SCAF11	4.72339576033531e-39	0.290423	0.835	0.74	1.25802922680771e-34	2	SCAF11
PSMA71	5.34033905643189e-39	0.25995	0.998	0.997	1.42234590429007e-34	2	PSMA7
RAC1	1.07813790582565e-38	0.311322	0.994	0.994	2.87151249837603e-34	2	RAC1
PRRC2C1	1.40775420258402e-38	0.353378	0.889	0.772	3.74941254316228e-34	2	PRRC2C
HDLBP	4.41089286639193e-38	0.374848	0.958	0.933	1.17479720603483e-33	2	HDLBP
PLOD2	7.03618732261124e-38	0.407504	0.988	0.949	1.87401813150428e-33	2	PLOD2
PSAP	7.11043424186135e-38	0.363648	0.892	0.809	1.89379305597735e-33	2	PSAP
CANX	9.33480876631407e-38	0.324003	0.996	0.984	2.48623296682009e-33	2	CANX
TXNRD1	1.09013902019048e-37	0.362182	0.989	0.959	2.90347626637532e-33	2	TXNRD1
ANXA1	1.13687966556853e-37	0.359571	0.988	0.982	3.02796530127522e-33	2	ANXA1
CCT4	1.64922506582557e-37	0.29719	0.749	0.679	4.39254604031982e-33	2	CCT4
CTSD	3.69445596801173e-37	0.302397	0.865	0.72	9.83981402520243e-33	2	CTSD
LOX	9.10512036807493e-37	0.357865	0.991	0.97	2.42505775883308e-32	2	LOX
MYL12B	2.04590704745207e-36	0.29749	0.998	0.993	5.44906883018385e-32	2	MYL12B
TTC3	3.52643647039951e-36	0.374217	0.934	0.872	9.39231089526205e-32	2	TTC3
EZR1	4.33939514756299e-36	0.314716	0.915	0.781	1.15575450360193e-31	2	EZR
RPL18	4.51105810318112e-36	0.288059	0.998	0.993	1.20147521520126e-31	2	RPL18
CLTC	2.20096319732867e-35	0.293705	0.806	0.731	5.86204537976517e-31	2	CLTC
ENO1	2.45577174548341e-35	0.282027	0.998	0.992	6.54070246692052e-31	2	ENO1
UBA52	3.35929433154682e-35	0.281353	0.998	0.997	8.94714452264179e-31	2	UBA52
SPARC1	3.74379712543103e-35	0.296213	0.999	0.997	9.97122926387301e-31	2	SPARC
NQO1	4.83033213111916e-35	0.354126	1	0.993	1.28651065980228e-30	2	NQO1
SPAG9	7.60080432189481e-35	0.419321	0.645	0.576	2.02439822309346e-30	2	SPAG9
EFEMP2	1.4843389536844e-34	0.316158	0.766	0.682	3.95338836924303e-30	2	EFEMP2
SF3B21	4.67020513905665e-34	0.275986	0.874	0.794	1.24386243673635e-29	2	SF3B2
SEPT11	4.89219167472021e-34	0.333683	0.978	0.946	1.30298633064498e-29	2	SEPT11
CHD41	2.17141493170905e-33	0.290809	0.799	0.682	5.78334652911389e-29	2	CHD4
PODXL1	2.62896419492933e-33	0.25573	0.826	0.634	7.00198323677477e-29	2	PODXL
NEXN	4.44747108183447e-33	0.31854	0.873	0.767	1.18453944793579e-28	2	NEXN
SERPINE21	6.56395261287039e-33	0.397723	0.966	0.88	1.7482431389119e-28	2	SERPINE2
EDF1	7.21934694785225e-33	0.353065	0.973	0.944	1.92280086609097e-28	2	EDF1
MSN	1.01161597209323e-32	0.305906	0.902	0.833	2.69433798007311e-28	2	MSN
GSTO1	1.1230149328652e-32	0.320532	0.891	0.842	2.99103797219318e-28	2	GSTO1
LAMC1	1.40506191323685e-32	0.299436	0.825	0.746	3.74224189971504e-28	2	LAMC1
PSMB1	1.54393418655646e-32	0.306271	0.938	0.889	4.11211431247446e-28	2	PSMB1
MAP4K4	2.82310873867003e-32	0.289688	0.749	0.639	7.51906781457375e-28	2	MAP4K4
RSL1D1	2.96594154892235e-32	0.280715	0.827	0.76	7.89948872139978e-28	2	RSL1D1
RNA28S5	1.13938585527297e-31	0.375322	0.342	0.218	3.03464028693403e-27	2	RNA28S5
OAZ1	1.21620841952671e-31	0.28295	0.998	0.998	3.23924950456744e-27	2	OAZ1
MCFD2	1.38704867731324e-31	0.334221	0.87	0.817	3.69426544715608e-27	2	MCFD2
TGOLN2	1.96191735481258e-31	0.273398	0.802	0.75	5.22537068280783e-27	2	TGOLN2
GREM1	2.13204940458051e-31	0.296601	0.995	0.968	5.67850038415974e-27	2	GREM1
GSPT1	7.37474796758746e-31	0.276045	0.788	0.719	1.96419037368724e-26	2	GSPT1
SLTM1	1.30364030351216e-30	0.257097	0.685	0.579	3.47211558437429e-26	2	SLTM
FSTL1	1.39550091340642e-30	0.267756	0.993	0.966	3.71677713276667e-26	2	FSTL1
PPP1R12A1	3.35416253287937e-30	0.271445	0.879	0.8	8.9334764900709e-26	2	PPP1R12A
APLP2	3.36950328606116e-30	0.294933	0.995	0.983	8.97433505209531e-26	2	APLP2
XRCC5	3.65548169727836e-30	0.280168	0.873	0.808	9.73600995253117e-26	2	XRCC5
CAPN2	5.21529574159936e-30	0.282869	0.846	0.797	1.38904186781757e-25	2	CAPN2
ARPC2	7.47910918879674e-30	0.278598	0.996	0.994	1.99198594134412e-25	2	ARPC2
RNA18S5	7.8347966736199e-30	0.390666	0.987	0.963	2.08671974605193e-25	2	RNA18S5
TMBIM6	1.56123683682313e-29	0.302779	0.971	0.95	4.15819819119472e-25	2	TMBIM6
COL1A2	2.08652640349929e-29	0.257656	1	1	5.55725442308002e-25	2	COL1A2
KPNB11	2.25498701964864e-29	0.276015	0.914	0.824	6.0059324281322e-25	2	KPNB1
LUC7L31	2.5054032510389e-29	0.275114	0.863	0.777	6.67289101881701e-25	2	LUC7L3
CDC37	2.66895487361298e-29	0.252749	0.731	0.678	7.10849441038081e-25	2	CDC37
PRPF40A	3.31875475750206e-29	0.284775	0.81	0.74	8.83917142113099e-25	2	PRPF40A
MYH91	4.1437461832654e-29	0.270171	0.897	0.788	1.10364535845091e-24	2	MYH9
TALDO1	1.53735952856225e-28	0.308203	0.965	0.908	4.09460336837271e-24	2	TALDO1
RALBP1	1.74721649490645e-28	0.272358	0.727	0.66	4.65353641253383e-24	2	RALBP1
NAP1L1	2.39443462227146e-28	0.250709	0.999	0.993	6.3773371729578e-24	2	NAP1L1
PTRF1	3.5817917485354e-28	0.25059	0.999	0.994	9.53974414304919e-24	2	PTRF
UBB	4.90281024609088e-28	0.315869	0.99	0.979	1.30581448094385e-23	2	UBB
HTRA1	1.39222321981789e-27	0.282502	0.703	0.613	3.70804732366298e-23	2	HTRA1
PSMB4	2.02254561118556e-27	0.305507	0.866	0.845	5.38684798083163e-23	2	PSMB4
PSMC5	2.79579288836509e-27	0.280192	0.701	0.662	7.44631477887159e-23	2	PSMC5
CD59	6.28255521772665e-27	0.303089	0.989	0.983	1.67329575668932e-22	2	CD59
SRSF11	7.54549312520701e-27	0.266252	0.813	0.758	2.00966663896764e-22	2	SRSF11
EIF4G2	7.68434226678491e-27	0.292576	0.987	0.958	2.04664771933549e-22	2	EIF4G2
ROCK1	9.04664809261742e-27	0.26838	0.702	0.623	2.40948425298772e-22	2	ROCK1
SEPT7	9.55501342140412e-27	0.304009	0.975	0.949	2.54488227465677e-22	2	SEPT7
TUBA1A	1.2499490447022e-26	0.287103	0.977	0.919	3.32911428565984e-22	2	TUBA1A
DDX5	1.91736673505857e-26	0.292847	0.957	0.92	5.106714562155e-22	2	DDX5
UCHL11	2.57984732677404e-26	0.306664	0.973	0.901	6.87116537012998e-22	2	UCHL1
IQGAP1	3.47315722139805e-26	0.292826	0.904	0.851	9.25040694347158e-22	2	IQGAP1
EEF1B2	3.49995786154214e-26	0.282147	0.992	0.985	9.32178776843134e-22	2	EEF1B2
NT5E	7.82780651756281e-26	0.261597	0.91	0.845	2.08485798788768e-21	2	NT5E
FN11	8.27682069666225e-26	0.291082	1	0.996	2.20444842434902e-21	2	FN1
PABPC4	8.77250911878187e-26	0.251408	0.618	0.553	2.33647007869636e-21	2	PABPC4
THY1	9.00643155174147e-26	0.289334	0.992	0.968	2.39877297949082e-21	2	THY1
PEBP1	1.54255394472773e-25	0.313277	0.983	0.968	4.10843817638785e-21	2	PEBP1
COL4A1	4.45786615397399e-25	0.303874	0.985	0.964	1.18730807144943e-20	2	COL4A1
CCT6A	6.24321393913008e-25	0.275293	0.932	0.896	1.66281760054791e-20	2	CCT6A
EEF1D	6.58999802193551e-25	0.266919	0.964	0.933	1.7551800731623e-20	2	EEF1D
CLTA	1.26189324482173e-24	0.307198	0.965	0.945	3.3609264682582e-20	2	CLTA
COX4I1	1.38926456217417e-24	0.267997	0.995	0.983	3.70016723489469e-20	2	COX4I1
KIF5B	1.86966444692643e-24	0.282589	0.945	0.888	4.97966428794387e-20	2	KIF5B
TAX1BP11	1.96145565765679e-24	0.299568	0.944	0.899	5.22414099860309e-20	2	TAX1BP1
MRPL20	2.92176327805898e-24	0.260346	0.732	0.715	7.78182431478228e-20	2	MRPL20
DAB21	4.09136997036195e-24	0.316235	0.813	0.762	1.0896954779062e-19	2	DAB2
TXN	4.22962617435389e-24	0.252051	1	0.998	1.12651863527742e-19	2	TXN
S100A16	4.26391843564923e-24	0.276345	0.941	0.901	1.13565203615082e-19	2	S100A16
MAP4	5.59429907264421e-24	0.272605	0.907	0.862	1.48998561500806e-19	2	MAP4
HSPA9	5.75262638094687e-24	0.259729	0.759	0.722	1.53215451030139e-19	2	HSPA9
RRBP11	8.68763015209658e-24	0.27402	0.99	0.959	2.3138634147094e-19	2	RRBP1
RALA	9.38319876090274e-24	0.362054	0.707	0.696	2.49912115797884e-19	2	RALA
CCDC80	1.53825163628655e-23	0.25072	0.999	0.988	4.09697940808561e-19	2	CCDC80
MACF1	2.62407791344639e-23	0.286978	0.555	0.486	6.98896911467312e-19	2	MACF1
PXDN	3.8998370848574e-23	0.278871	0.938	0.864	1.03868260918092e-18	2	PXDN
UBXN4	9.98665159536979e-23	0.280922	0.781	0.762	2.65984478591079e-18	2	UBXN4
EEF2	1.91851032013474e-22	0.27956	0.951	0.939	5.10976038664686e-18	2	EEF2
RPN1	2.12068546525907e-22	0.260729	0.656	0.625	5.648233668171e-18	2	RPN1
RAI14	4.52300580383019e-22	0.2525	0.742	0.681	1.20465736579213e-17	2	RAI14
ASPH	5.19468471512089e-22	0.291472	0.989	0.97	1.3835523270253e-17	2	ASPH
CAP1	6.34202665654578e-22	0.265604	0.974	0.955	1.6891353797044e-17	2	CAP1
PPIG	1.5596997051252e-21	0.271495	0.644	0.599	4.15410419463046e-17	2	PPIG
GTPBP4	2.80856012812896e-21	0.250714	0.715	0.655	7.48031904525866e-17	2	GTPBP4
GPX1	4.28200233490631e-21	0.276548	0.98	0.954	1.14046850187895e-16	2	GPX1
SOD1	9.59170188543331e-21	0.286498	0.925	0.911	2.55465388016631e-16	2	SOD1
CSDE1	2.01085355687086e-20	0.26164	0.945	0.927	5.35570736336985e-16	2	CSDE1
INHBA1	2.56399366758744e-20	0.251589	0.941	0.834	6.82894073425238e-16	2	INHBA
IGFBP3	5.14355148347775e-20	0.319522	0.996	0.97	1.36993350210947e-15	2	IGFBP3
VCAN	1.04709754360435e-19	0.272007	0.966	0.911	2.78883959763581e-15	2	VCAN
CKAP4	7.15171912635504e-19	0.279241	0.996	0.986	1.9047888721134e-14	2	CKAP4
FAM50A	7.48494525085377e-19	0.286361	0.641	0.646	1.99354031811239e-14	2	FAM50A
PRNP	6.91742488916603e-16	0.366635	0.604	0.6	1.84238694498048e-11	2	PRNP
CSTB1	3.07459941066688e-15	0.250322	0.883	0.864	8.18888807037018e-11	2	CSTB
DNAJB41	1.76746499015636e-14	0.269791	0.709	0.706	4.70746625478245e-10	2	DNAJB4
ATP1B3	4.97221138019609e-13	0.25167	0.618	0.638	1.32429877900143e-08	2	ATP1B3
FRMD6	1.16298872769909e-12	0.266016	0.579	0.572	3.09750417735376e-08	2	FRMD6
RND3	3.92404638230912e-11	0.299099	0.644	0.655	1.04513051346421e-06	2	RND3
UBE2C	0	1.69599	0.662	0.142	0	3	UBE2C
CDK1	0	1.2286	0.593	0.096	0	3	CDK1
CLSPN	0	1.18806	0.665	0.119	0	3	CLSPN
NCAPG	0	1.17429	0.639	0.11	0	3	NCAPG
MLF1IP	0	1.11114	0.633	0.103	0	3	MLF1IP
RRM2	0	1.09968	0.633	0.123	0	3	RRM2
GMNN	0	1.08726	0.673	0.152	0	3	GMNN
KIAA0101	4.94630525493004e-297	1.16461	0.71	0.178	1.31739894159807e-292	3	KIAA0101
CDCA8	1.98586888980646e-291	1.10691	0.569	0.104	5.28916320111052e-287	3	CDCA8
ATAD2	3.49824975743503e-288	0.929727	0.559	0.099	9.31723840395246e-284	3	ATAD2
HJURP	3.83182033934105e-287	1.00171	0.542	0.092	1.0205670291801e-282	3	HJURP
CKAP2L	1.93932064832413e-284	0.919593	0.517	0.082	5.16518661474649e-280	3	CKAP2L
ORC6	8.51887387917413e-281	0.917578	0.545	0.096	2.26891686897924e-276	3	ORC6
NDC80	4.62488881573993e-280	1.01852	0.544	0.096	1.23179288718417e-275	3	NDC80
TTK	4.62920938739931e-278	0.942174	0.509	0.082	1.23294362823993e-273	3	TTK
SHCBP1	9.61247023987504e-278	1.0901	0.653	0.149	2.56018532368832e-273	3	SHCBP1
HMGB2	1.40535091753899e-275	1.75049	0.852	0.379	3.74301163377335e-271	3	HMGB2
FBXO5	3.89836669138438e-271	0.831904	0.447	0.063	1.03829098458332e-266	3	FBXO5
NUSAP1	5.99918644853918e-271	1.29772	0.662	0.167	1.59782331870393e-266	3	NUSAP1
KIF23	3.83690853320601e-270	1.19532	0.634	0.153	1.02192221873409e-265	3	KIF23
AURKB	4.92707356739477e-266	0.859313	0.476	0.074	1.31227677393992e-261	3	AURKB
BUB1B	5.27961605965551e-265	0.909562	0.487	0.08	1.40617294132865e-260	3	BUB1B
TYMS	5.61149989381367e-265	1.0367	0.699	0.183	1.49456688171833e-260	3	TYMS
NUF2	9.08352456078709e-264	1.05537	0.544	0.104	2.41930593152003e-259	3	NUF2
UBE2T	1.33860318077794e-262	0.920465	0.558	0.113	3.56523571168395e-258	3	UBE2T
RAD51AP1	6.17462430135407e-260	0.755769	0.429	0.059	1.64454943642264e-255	3	RAD51AP1
ESCO2	3.56722167990439e-257	0.697641	0.384	0.045	9.50093822225736e-253	3	ESCO2
ARHGAP11A	8.96958728711938e-255	0.96986	0.55	0.111	2.38895987805138e-250	3	ARHGAP11A
AURKA	2.29027763250375e-254	1.37415	0.612	0.151	6.0999254464105e-250	3	AURKA
EZH2	2.7167114280829e-252	0.955558	0.584	0.129	7.23568921755599e-248	3	EZH2
NCAPH	2.58052026819523e-248	0.714078	0.394	0.051	6.87295768231117e-244	3	NCAPH
KIF2C	3.01672064936685e-247	0.975635	0.506	0.095	8.03473377752368e-243	3	KIF2C
TMPO	2.46062535768613e-246	1.06534	0.696	0.2	6.55362957766123e-242	3	TMPO
CCNA2	1.29101263807636e-244	1.11125	0.587	0.139	3.43848306025257e-240	3	CCNA2
GTSE1	2.24563163134208e-244	1.03719	0.539	0.112	5.98101528691649e-240	3	GTSE1
SGOL2	1.6614810261361e-243	1.13622	0.594	0.142	4.42518856501089e-239	3	SGOL2
ASPM	2.00205193021177e-243	1.48527	0.643	0.175	5.33226511092603e-239	3	ASPM
CDCA2	4.77238022025469e-242	0.827988	0.456	0.075	1.27107574786263e-237	3	CDCA2
TOP2A	1.59005652948909e-241	1.84972	0.77	0.299	4.23495656064125e-237	3	TOP2A
CDCA5	1.46268812795571e-238	0.702405	0.411	0.059	3.89572355999724e-234	3	CDCA5
SPC25	1.76243880840506e-238	0.763661	0.43	0.066	4.69407952230602e-234	3	SPC25
KIF14	9.74671648758542e-238	0.940116	0.501	0.095	2.5959404693035e-233	3	KIF14
ANLN	2.19237115423523e-236	1.30022	0.673	0.201	5.83916133219012e-232	3	ANLN
PCNA	4.1844775884357e-236	1.07367	0.715	0.227	1.11449376090397e-231	3	PCNA
TACC3	1.83958715574857e-233	1.05042	0.57	0.136	4.89955643062075e-229	3	TACC3
SGOL1	2.04403223595912e-233	0.717348	0.41	0.06	5.44407545725351e-229	3	SGOL1
PRC1	3.15747278361418e-233	1.36951	0.74	0.248	8.40961301187802e-229	3	PRC1
KIF20B	2.88430488201887e-231	1.19477	0.616	0.163	7.68205762276905e-227	3	KIF20B
USP1	1.07603843646979e-229	1.02789	0.719	0.234	2.86592077169365e-225	3	USP1
FAM111B	4.5645885690548e-228	0.694358	0.287	0.025	1.21573251948206e-223	3	FAM111B
HMMR	1.0119115133222e-224	1.09439	0.571	0.139	2.69512512458235e-220	3	HMMR
KIF11	3.26250212037834e-223	0.884851	0.493	0.099	8.68934814741567e-219	3	KIF11
H2AFZ	1.32266532444746e-220	1.205	0.972	0.751	3.52278682513335e-216	3	H2AFZ
DEPDC1	3.50846473453096e-220	0.970069	0.518	0.113	9.34444497394976e-216	3	DEPDC1
KIFC1	2.57854310107724e-219	0.726872	0.406	0.065	6.86769169540913e-215	3	KIFC1
CDC6	1.42187217257037e-217	0.662163	0.328	0.039	3.78701434442394e-213	3	CDC6
FEN1	1.1064830086162e-216	0.749648	0.455	0.087	2.9470068451484e-212	3	FEN1
HELLS	4.00316162451321e-215	0.802319	0.471	0.094	1.06620206707285e-210	3	HELLS
PBK	4.52784030648714e-215	0.908553	0.555	0.131	1.20594498722978e-210	3	PBK
MELK	1.60774116970993e-212	0.731475	0.452	0.085	4.28205783140542e-208	3	MELK
CASC5	5.5453657659493e-212	0.83816	0.484	0.099	1.47695271810294e-207	3	CASC5
CEP55	4.92443919017469e-209	1.15767	0.606	0.171	1.31157513391113e-204	3	CEP55
FAM83D	2.44682418340428e-206	0.676311	0.348	0.048	6.51687153007895e-202	3	FAM83D
CDC20	8.92722667930304e-205	1.13936	0.57	0.152	2.37767755376557e-200	3	CDC20
CKS2	1.83498345081719e-202	1.29729	0.774	0.331	4.8872949229065e-198	3	CKS2
RACGAP1	3.16476996179089e-200	0.81361	0.503	0.115	8.42904831623387e-196	3	RACGAP1
ZWINT	3.27770904340966e-199	0.735223	0.481	0.104	8.7298502662173e-195	3	ZWINT
CCNF	2.51300601574453e-198	0.658762	0.36	0.055	6.69314022233398e-194	3	CCNF
CKAP2	8.31209821676991e-198	1.28455	0.682	0.247	2.2138442390545e-193	3	CKAP2
TPX2	5.17302720558265e-197	1.29033	0.738	0.289	1.37778406593488e-192	3	TPX2
CDCA3	2.08997551134766e-196	0.867704	0.476	0.107	5.56644077692335e-192	3	CDCA3
CENPE	1.90986345471962e-195	1.43473	0.637	0.214	5.08673032530024e-191	3	CENPE
MAD2L1	8.00667325226274e-195	0.740423	0.496	0.113	2.13249735400766e-190	3	MAD2L1
DNAJC9	2.1716890880899e-194	0.899606	0.695	0.243	5.78407671721864e-190	3	DNAJC9
RRM1	8.14900019879279e-194	0.855501	0.698	0.233	2.17040471294647e-189	3	RRM1
PLK1	2.51965019199193e-193	0.91784	0.458	0.099	6.71083632135132e-189	3	PLK1
SMC4	2.88874251182319e-192	1.26112	0.842	0.432	7.69387680598987e-188	3	SMC4
KIF4A	1.60456892157159e-190	0.883053	0.495	0.119	4.27360886571378e-186	3	KIF4A
MKI67	3.30617769412279e-190	1.48429	0.688	0.27	8.80567367052663e-186	3	MKI67
MCM4	1.81565902792951e-187	0.824333	0.556	0.152	4.83582625498746e-183	3	MCM4
BUB1	2.04081524926377e-187	0.76396	0.433	0.09	5.43550733488912e-183	3	BUB1
CENPK	2.39866357260365e-187	0.713046	0.482	0.108	6.38860055927255e-183	3	CENPK
MCM10	1.62461668358522e-185	0.533075	0.273	0.03	4.32700407506089e-181	3	MCM10
LMNB1	7.5791705559107e-185	0.64515	0.396	0.074	2.01863628586125e-180	3	LMNB1
BARD1	1.00334184211456e-183	0.56261	0.333	0.05	2.67230066228791e-179	3	BARD1
GINS2	3.25504675136162e-181	0.596159	0.349	0.057	8.66949151757653e-177	3	GINS2
KPNA2	1.08721825977519e-179	1.28009	0.712	0.308	2.89569711308524e-175	3	KPNA2
DBF4	4.87562227073966e-174	0.81774	0.505	0.133	1.2985732355888e-169	3	DBF4
PSMC3IP	1.44117499006021e-173	0.580503	0.357	0.063	3.83842546852637e-169	3	PSMC3IP
ECT2	2.462052273205e-172	0.786967	0.527	0.145	6.55743002445419e-168	3	ECT2
SKA3	6.89208973306077e-172	0.565509	0.34	0.056	1.8356391795034e-167	3	SKA3
BIRC51	7.77171724078988e-169	1.04588	0.65	0.234	2.06991916991198e-164	3	BIRC5
SPAG5	1.78830868145305e-168	0.699219	0.429	0.096	4.76298134218206e-164	3	SPAG5
DLGAP5	1.40922128064136e-167	0.994586	0.54	0.158	3.7533199588602e-163	3	DLGAP5
MCM7	2.32925739505094e-167	0.697495	0.494	0.129	6.20374414597866e-163	3	MCM7
TK11	2.42693111851683e-167	0.772601	0.597	0.19	6.46388834105773e-163	3	TK1
H2AFX	1.7419083343666e-165	0.800106	0.56	0.171	4.63939865775201e-161	3	H2AFX
WHSC1	1.4141665600899e-164	0.777229	0.569	0.177	3.76649121614344e-160	3	WHSC1
STMN11	1.55719998378472e-164	0.980662	0.951	0.662	4.14744643681222e-160	3	STMN1
CENPF	2.06481818532645e-164	1.52923	0.729	0.347	5.49943675479847e-160	3	CENPF
DIAPH3	2.76752322270278e-163	0.960116	0.644	0.238	7.37102135134658e-159	3	DIAPH3
DEK1	3.67624652009429e-163	0.90743	0.935	0.633	9.79131498161913e-159	3	DEK
KIAA1524	4.05139955067702e-163	0.715177	0.448	0.109	1.07904975632732e-158	3	KIAA1524
CCNB1	2.16316406121288e-162	1.22086	0.586	0.206	5.7613711606344e-158	3	CCNB1
BRCA1	2.27699642424456e-160	0.585674	0.346	0.064	6.06455227633295e-156	3	BRCA1
NASP1	7.45851532366814e-158	0.859153	0.844	0.422	1.98650097130577e-153	3	NASP
TRIP13	6.97742026473672e-156	0.543136	0.366	0.074	1.85836611330998e-151	3	TRIP13
KIF18A	3.69482344934494e-155	0.660978	0.376	0.081	9.8407927749853e-151	3	KIF18A
PSRC1	4.91431133165902e-155	0.632693	0.379	0.081	1.30887768007406e-150	3	PSRC1
RFC3	1.41405524239003e-152	0.509268	0.331	0.06	3.7661947325816e-148	3	RFC3
SKA1	3.81390525765167e-152	0.483693	0.277	0.041	1.01579552632295e-147	3	SKA1
MCM3	8.51514922709158e-150	0.684374	0.45	0.119	2.26792484514357e-145	3	MCM3
BRCA2	2.01614325996428e-149	0.543559	0.298	0.05	5.36979595858886e-145	3	BRCA2
PRR111	2.13150422779241e-149	0.958952	0.573	0.197	5.67704836030231e-145	3	PRR11
HIST1H4C	1.86242953116104e-148	1.2836	0.908	0.693	4.96039481329432e-144	3	HIST1H4C
MIS18BP1	2.02990201784676e-148	0.811636	0.547	0.179	5.40644103433307e-144	3	MIS18BP1
GAS2L3	1.7977637421173e-147	0.638915	0.337	0.067	4.78816395075521e-143	3	GAS2L3
KIF15	2.34065175701299e-147	0.501836	0.292	0.048	6.23409188962839e-143	3	KIF15
BRIP1	7.74534519484644e-144	0.503883	0.294	0.051	2.0628952391954e-139	3	BRIP1
PTTG11	3.38640172506213e-143	1.08374	0.681	0.297	9.01934235453047e-139	3	PTTG1
SMC21	4.83077331570984e-139	0.828134	0.648	0.256	1.28662816490616e-134	3	SMC2
HAUS8	5.32162926456428e-139	0.470293	0.286	0.049	1.41736273832405e-134	3	HAUS8
TRIM59	2.15299721603255e-138	0.553146	0.336	0.07	5.73429278518108e-134	3	TRIM59
ATAD5	3.363754185288e-137	0.472174	0.262	0.041	8.95902289709606e-133	3	ATAD5
CENPA	4.86480371978725e-137	0.446461	0.274	0.045	1.29569182272814e-132	3	CENPA
NEK2	5.20309552870477e-137	0.588904	0.332	0.07	1.38579246311523e-132	3	NEK2
BUB3	5.34632343559678e-137	0.879617	0.802	0.434	1.42393978383685e-132	3	BUB3
PIF1	6.10021695764838e-137	0.636632	0.349	0.078	1.62473178450007e-132	3	PIF1
STIL	1.07997262636691e-136	0.491028	0.297	0.054	2.87639909306562e-132	3	STIL
INCENP	1.91283776078169e-136	0.57187	0.333	0.07	5.09465209206594e-132	3	INCENP
DNMT1	3.12959572022965e-136	0.835179	0.788	0.403	8.33536524125964e-132	3	DNMT1
MIS18A	1.42282681557408e-135	0.578317	0.429	0.115	3.7895569406e-131	3	MIS18A
RFC4	1.65780344855871e-135	0.507915	0.333	0.071	4.41539370489126e-131	3	RFC4
FAM64A	2.05236033822624e-134	0.540745	0.341	0.073	5.46625652483176e-130	3	FAM64A
CCNB2	1.07068127633785e-133	0.69913	0.433	0.119	2.85165251139822e-129	3	CCNB2
UHRF1	1.72745487261468e-133	0.470723	0.305	0.059	4.60090330772193e-129	3	UHRF1
NCAPG2	3.86089104025813e-133	0.534708	0.373	0.089	1.02830971966235e-128	3	NCAPG2
FAM111A	2.31842408428607e-132	0.66864	0.448	0.131	6.17489070608752e-128	3	FAM111A
KNSTRN	6.57042658214176e-132	0.621262	0.378	0.095	1.74996741588764e-127	3	KNSTRN
RNASEH2A	1.56590877666776e-131	0.531528	0.386	0.096	4.1706414357769e-127	3	RNASEH2A
HMGB31	5.82907961914163e-131	0.835424	0.663	0.284	1.55251706576218e-126	3	HMGB3
CENPW1	5.96386300244923e-129	0.739264	0.56	0.205	1.58841527207233e-124	3	CENPW
CENPJ	9.00378290837815e-128	0.563358	0.391	0.102	2.39806753981744e-123	3	CENPJ
CENPM	9.73539599495939e-127	0.543811	0.394	0.103	2.59292536929748e-122	3	CENPM
FOXM1	2.62259659613783e-125	0.571391	0.404	0.11	6.98502377415349e-121	3	FOXM1
DHFR1	1.79484310299505e-124	0.691844	0.557	0.202	4.780385120517e-120	3	DHFR
CHAF1A	6.0857335122717e-124	0.480639	0.307	0.064	1.62087426365845e-119	3	CHAF1A
CCDC18	4.37271272766852e-123	0.56766	0.403	0.11	1.16462830788723e-118	3	CCDC18
TUBB4B	8.32098460831785e-122	0.884803	0.909	0.741	2.21621104057938e-117	3	TUBB4B
TROAP	1.61318411583389e-121	0.537087	0.333	0.078	4.29655457411197e-117	3	TROAP
TCF19	6.97415078349318e-121	0.421246	0.259	0.046	1.85749531967557e-116	3	TCF19
TUBA1B1	1.9563560679578e-120	0.60316	0.997	0.944	5.2105587513988e-116	3	TUBA1B
SPDL1	2.06589394370409e-120	0.834163	0.841	0.537	5.50230192966147e-116	3	SPDL1
MCM5	1.01211139813352e-118	0.447858	0.303	0.065	2.69565749778883e-114	3	MCM5
WDHD1	3.75649369370974e-118	0.469654	0.296	0.063	1.00050453038265e-113	3	WDHD1
TUBA1C	9.92656003521472e-115	0.804237	0.967	0.883	2.64383999977909e-110	3	TUBA1C
DTYMK1	4.20627482553226e-114	0.733577	0.698	0.331	1.12029923703226e-109	3	DTYMK
CDK2	1.67082667593628e-112	0.484076	0.329	0.081	4.45007976868868e-108	3	CDK2
PHF19	4.99342001036538e-112	0.582699	0.414	0.125	1.32994748556072e-107	3	PHF19
CDCA4	1.82781241274228e-111	0.426459	0.286	0.062	4.8681955800978e-107	3	CDCA4
KIF20A	6.77153598365524e-111	0.613736	0.364	0.1	1.80353089388674e-106	3	KIF20A
RAD21	1.52187875365314e-109	0.830265	0.866	0.617	4.05337187247976e-105	3	RAD21
PSIP11	1.64232468265608e-109	0.637286	0.677	0.299	4.37416755978621e-105	3	PSIP1
CENPQ	5.19794422237858e-109	0.424727	0.253	0.05	1.38442046418831e-104	3	CENPQ
CDKN3	2.56699165098578e-108	0.641127	0.412	0.128	6.83692556323552e-104	3	CDKN3
ZWILCH	5.29281020572359e-107	0.550789	0.447	0.148	1.40968707019242e-102	3	ZWILCH
C21orf58	8.10549045538486e-107	0.418675	0.255	0.051	2.1588163278872e-102	3	C21orf58
POLD3	3.6711686296499e-106	0.472569	0.318	0.08	9.77779052820954e-102	3	POLD3
FANCI	9.54673891974836e-105	0.444135	0.314	0.078	2.54267844388578e-100	3	FANCI
MCM8	5.01419468376458e-101	0.374893	0.25	0.051	1.33548061207386e-96	3	MCM8
VRK1	7.77217725841399e-101	0.48676	0.36	0.104	2.07004169100598e-96	3	VRK1
CEP152	1.04974516184288e-100	0.428281	0.301	0.074	2.79589126405232e-96	3	CEP152
RFC2	1.57301499379985e-100	0.459466	0.314	0.081	4.18956813448651e-96	3	RFC2
CENPN	1.26334742066877e-97	0.49531	0.391	0.124	3.3647995202092e-93	3	CENPN
DSN1	2.13555405341645e-97	0.426914	0.309	0.081	5.68783466586938e-93	3	DSN1
RAD18	6.64877061008351e-97	0.518781	0.392	0.126	1.77083356428964e-92	3	RAD18
CBX5	1.51647836418584e-96	0.696367	0.755	0.427	4.03898847517256e-92	3	CBX5
LIG1	2.5201297389581e-95	0.44795	0.305	0.081	6.71211354674101e-91	3	LIG1
NCAPD2	2.65143676290398e-95	0.543876	0.404	0.135	7.06183667431846e-91	3	NCAPD2
EXOSC8	7.96646264998296e-95	0.58758	0.552	0.232	2.12178766219646e-90	3	EXOSC8
GPSM2	4.4198365621279e-94	0.432677	0.295	0.076	1.17717926995714e-89	3	GPSM2
MCM6	5.66410462664787e-94	0.514969	0.363	0.115	1.50857762626139e-89	3	MCM6
G2E3	5.70181657498671e-94	0.595391	0.447	0.164	1.51862182658196e-89	3	G2E3
BTG3	7.01466002631169e-93	0.637523	0.564	0.25	1.86828455140786e-88	3	BTG3
TEX30	2.25312672284088e-92	0.43903	0.355	0.108	6.0009777136144e-88	3	TEX30
TOPBP1	1.20080570193301e-91	0.473931	0.412	0.14	3.19822590652837e-87	3	TOPBP1
TUBB1	5.38649041321415e-90	0.482681	0.998	0.951	1.43463785665546e-85	3	TUBB
RBMX	6.36976445658105e-90	0.657733	0.841	0.559	1.6965230653658e-85	3	RBMX
CHEK1	8.47734720079409e-90	0.498564	0.413	0.143	2.2578566534595e-85	3	CHEK1
MYBL1	3.16368798901169e-87	0.602709	0.552	0.24	8.42616658993372e-83	3	MYBL1
TIMELESS	3.37125680065031e-87	0.412466	0.302	0.084	8.97900536285203e-83	3	TIMELESS
RANBP11	3.40168668501286e-87	0.591425	0.915	0.677	9.06005231686325e-83	3	RANBP1
CCDC341	1.18958116208109e-86	0.57243	0.503	0.206	3.16833046708676e-82	3	CCDC34
MZT1	1.88905221815075e-86	0.540628	0.48	0.192	5.03130167782271e-82	3	MZT1
GEN1	4.77546777419398e-86	0.409514	0.288	0.079	1.27189808697882e-81	3	GEN1
ARL6IP1	5.59283537809183e-86	1.12222	0.669	0.422	1.48959577460098e-81	3	ARL6IP1
HAUS6	1.0184925243008e-85	0.48928	0.428	0.157	2.71265298922275e-81	3	HAUS6
CKAP5	1.83955178225654e-85	0.671777	0.543	0.252	4.89946221686206e-81	3	CKAP5
MGME1	6.06744766656202e-85	0.401677	0.303	0.086	1.61600401151213e-80	3	MGME1
SMC1A	1.35087330758533e-83	0.611999	0.653	0.33	3.59791596742278e-79	3	SMC1A
LMNB2	8.56376654786999e-83	0.491728	0.397	0.141	2.28087358235969e-78	3	LMNB2
TM4SF1	1.13173069102216e-82	0.749557	0.501	0.223	3.01425152246843e-78	3	TM4SF1
HSPA8	1.47904322270504e-82	0.507289	0.991	0.963	3.9392837193526e-78	3	HSPA8
E2F7	6.68282142314309e-81	0.41225	0.299	0.087	1.77990265783993e-76	3	E2F7
CNTRL	4.23563932083492e-80	0.401727	0.274	0.075	1.12812017671117e-75	3	CNTRL
CCDC77	9.52621076024321e-80	0.39834	0.283	0.08	2.53721097388318e-75	3	CCDC77
DUT	1.00955908565848e-79	0.614799	0.79	0.489	2.6888596687428e-75	3	DUT
CACYBP	7.87046667730657e-79	0.627603	0.827	0.577	2.09622009483383e-74	3	CACYBP
RFWD3	2.6513448624775e-78	0.389013	0.268	0.073	7.06159190672257e-74	3	RFWD3
EMP2	4.59775932467398e-78	0.494484	0.5	0.213	1.22456721853367e-73	3	EMP2
MB21D1	1.81295803721844e-77	0.396072	0.291	0.086	4.82863243632759e-73	3	MB21D1
SYNE2	3.50906505135297e-77	0.452793	0.303	0.093	9.3460438577735e-73	3	SYNE2
NCAPD3	1.08195353112766e-76	0.365648	0.261	0.072	2.88167503480541e-72	3	NCAPD3
CCP110	1.95487293438643e-76	0.392429	0.285	0.083	5.20660857344482e-72	3	CCP110
UBE2S1	1.25990198900554e-75	0.773035	0.536	0.259	3.35562295751735e-71	3	UBE2S
HMGB11	1.07847113035054e-74	0.528417	0.986	0.911	2.87240000857564e-70	3	HMGB1
CSE1L	1.2462150480402e-73	0.459663	0.483	0.205	3.31916915895028e-69	3	CSE1L
DDX39A	5.89328353061207e-73	0.509362	0.498	0.221	1.56961713554322e-68	3	DDX39A
ANKRD32	7.95825519622506e-73	0.362018	0.261	0.074	2.11960168896258e-68	3	ANKRD32
HSP90AA11	1.80304955353828e-72	0.448767	1	1	4.80224218089386e-68	3	HSP90AA1
NUP62	2.53639070431633e-72	0.488056	0.487	0.213	6.75542300187612e-68	3	NUP62
CCDC14	6.73551733194357e-71	0.471369	0.448	0.186	1.79393768618985e-66	3	CCDC14
PPM1G	2.00948339523325e-70	0.548045	0.87	0.631	5.35205807486423e-66	3	PPM1G
BCL2L12	2.44029320219661e-70	0.395141	0.34	0.118	6.49947691473046e-66	3	BCL2L12
LRR1	2.86104681144914e-70	0.386358	0.289	0.091	7.62011207761364e-66	3	LRR1
KIF22	4.43657395950197e-70	0.470416	0.412	0.164	1.18163710837375e-65	3	KIF22
NUCKS11	4.39824858242455e-68	0.464877	0.994	0.93	1.17142952744296e-63	3	NUCKS1
ANP32E1	7.47144740573821e-68	0.642392	0.783	0.542	1.98994530204431e-63	3	ANP32E
CBX1	1.71700604071924e-67	0.56186	0.833	0.596	4.57307388885162e-63	3	CBX1
RAN	2.05347030531545e-67	0.388199	0.994	0.967	5.46921281117718e-63	3	RAN
SOX11	3.84694157242724e-67	0.459071	0.365	0.14	1.02459441840027e-62	3	SOX11
WEE1	3.85586640316954e-67	0.354943	0.28	0.088	1.02697145782017e-62	3	WEE1
SRSF7	1.51433716401858e-66	0.560247	0.68	0.39	4.0332856026471e-62	3	SRSF7
PTMA1	1.75888503234583e-65	0.360694	1	0.994	4.68461439514989e-61	3	PTMA
FABP5	3.10919236274457e-65	0.585897	0.769	0.484	8.28102293893389e-61	3	FABP5
MSH2	2.80746773924596e-64	0.379558	0.282	0.093	7.47740957670769e-60	3	MSH2
CDC25B	7.3779095995578e-64	0.534325	0.428	0.187	1.96503244274623e-59	3	CDC25B
HNRNPA2B11	7.99661982647258e-64	0.40879	0.997	0.955	2.12981972458271e-59	3	HNRNPA2B1
RBBP8	1.38788920672939e-63	0.429678	0.383	0.152	3.69650411320306e-59	3	RBBP8
KIAA1731	1.78868052315439e-63	0.406514	0.312	0.112	4.7639717053694e-59	3	KIAA1731
FOSL1	2.18287283450693e-63	0.461824	0.428	0.184	5.81386350742577e-59	3	FOSL1
RPL39L	3.26476935815847e-62	0.356332	0.272	0.089	8.69538670851926e-58	3	RPL39L
SIVA1	2.5576542869169e-61	0.508961	0.715	0.438	6.81205642777447e-57	3	SIVA1
SMC3	2.81041567600735e-61	0.51942	0.736	0.457	7.48526111147799e-57	3	SMC3
PARP2	5.51176078454886e-61	0.373332	0.313	0.114	1.46800236735674e-56	3	PARP2
SAP30	1.0833780213329e-60	0.35106	0.267	0.088	2.88546902201805e-56	3	SAP30
TPRKB	1.20824162835031e-60	0.426116	0.471	0.22	3.21803075294822e-56	3	TPRKB
RBBP7	3.11743423339368e-60	0.483965	0.694	0.407	8.30297433722073e-56	3	RBBP7
STRA13	1.6565872404023e-59	0.517402	0.619	0.34	4.41215445608748e-55	3	STRA13
PAICS	4.41235671785914e-59	0.472162	0.579	0.303	1.1751870882346e-54	3	PAICS
PARP11	1.19711230714924e-58	0.534748	0.776	0.505	3.18838891886128e-54	3	PARP1
LBR	1.87456215496734e-58	0.479061	0.45	0.208	4.99270884354e-54	3	LBR
PHIP	3.01607933194605e-57	0.441162	0.478	0.227	8.03302569270511e-53	3	PHIP
RPA3	4.40575998673248e-57	0.416129	0.418	0.186	1.17343011486633e-52	3	RPA3
C19orf48	2.7617247984588e-56	0.323894	0.25	0.082	7.35557782821516e-52	3	C19orf48
LYAR	6.89554161239667e-56	0.445632	0.444	0.207	1.83655855304573e-51	3	LYAR
GPR126	7.4661095298891e-56	0.370783	0.288	0.105	1.98852361219066e-51	3	GPR126
SKA21	2.16751742337045e-55	0.47542	0.607	0.337	5.77296590540487e-51	3	SKA2
SNRPD1	2.53610670476318e-54	0.475134	0.851	0.645	6.75466659746624e-50	3	SNRPD1
TRA2B	7.38013101092519e-54	0.437893	0.596	0.332	1.96562409344981e-49	3	TRA2B
CEP78	9.08770050709705e-54	0.377019	0.405	0.179	2.42041815306023e-49	3	CEP78
SMCHD1	1.0355588165573e-53	0.419784	0.4	0.178	2.75810735201871e-49	3	SMCHD1
REEP4	1.19919218844445e-53	0.302159	0.255	0.087	3.19392847470294e-49	3	REEP4
CENPH	1.43835975059648e-53	0.331905	0.283	0.103	3.83092735973866e-49	3	CENPH
HAT1	1.57906698635926e-53	0.415426	0.443	0.209	4.20568701146925e-49	3	HAT1
ANP32B1	4.28844840354755e-53	0.418177	0.909	0.757	1.14218534780086e-48	3	ANP32B
GJC1	4.98512004998475e-53	0.353972	0.345	0.14	1.32773687411294e-48	3	GJC1
LMO4	5.60751212720288e-53	0.769139	0.724	0.53	1.49350477995921e-48	3	LMO4
HN1	8.81461760689295e-53	0.545962	0.854	0.727	2.34768525341987e-48	3	HN1
SMTN	5.62859454879515e-52	0.436779	0.463	0.229	1.4991198721261e-47	3	SMTN
POLE3	9.2640332345959e-52	0.435865	0.561	0.301	2.46738261170227e-47	3	POLE3
BIRC3	2.53070739454349e-51	0.521044	0.269	0.099	6.74028607462712e-47	3	BIRC3
H2AFV1	3.05079332865615e-51	0.489468	0.802	0.583	8.12548295154279e-47	3	H2AFV
NUP50	4.5652812596271e-51	0.381611	0.389	0.174	1.21591701068908e-46	3	NUP50
SLBP	8.49428556676473e-51	0.480252	0.482	0.251	2.26236801785212e-46	3	SLBP
NUP107	1.26288409142942e-50	0.329166	0.295	0.114	3.36356548911312e-46	3	NUP107
NCEH11	1.69484499141266e-50	0.475177	0.565	0.318	4.51405015012849e-46	3	NCEH1
CMC2	2.93230503541187e-50	0.436683	0.583	0.332	7.80990123131597e-46	3	CMC2
TIMM10	1.66082770789e-49	0.444908	0.589	0.341	4.42344851719423e-45	3	TIMM10
CTDSPL2	1.83129769316125e-49	0.375334	0.324	0.134	4.87747827596568e-45	3	CTDSPL2
PRPF4	4.43041828389372e-49	0.36741	0.428	0.202	1.17999760573225e-44	3	PRPF4
PNP	5.60088581260691e-49	0.377494	0.386	0.176	1.49173992732972e-44	3	PNP
BIRC2	9.3272189220288e-49	0.499184	0.763	0.532	2.48421148769315e-44	3	BIRC2
MCMBP	1.11171709356004e-48	0.330144	0.349	0.149	2.96094730698781e-44	3	MCMBP
HAUS1	1.19200943793461e-48	0.358051	0.419	0.196	3.17479793699504e-44	3	HAUS1
FUS1	2.31847797740378e-48	0.446642	0.853	0.666	6.17503424501724e-44	3	FUS
PDS5B	5.0864568641358e-48	0.367448	0.4	0.187	1.35472692119393e-43	3	PDS5B
TTF2	8.61247547658685e-48	0.304203	0.268	0.1	2.29384671843414e-43	3	TTF2
SUPT16H	4.4881868816465e-46	0.463981	0.761	0.504	1.19538369405773e-41	3	SUPT16H
TCOF1	5.10733989007439e-46	0.33174	0.338	0.146	1.36028890632241e-41	3	TCOF1
BRI3BP	6.7452042642751e-46	0.317955	0.256	0.097	1.79651770374703e-41	3	BRI3BP
SRGAP2	1.25617082050386e-45	0.348139	0.343	0.151	3.34568536332997e-41	3	SRGAP2
C1orf21	1.34586262139423e-45	0.40792	0.401	0.195	3.58457050582139e-41	3	C1orf21
PCNT	2.61560643818915e-45	0.370049	0.359	0.162	6.96640618747297e-41	3	PCNT
DCTPP1	3.81155217374328e-45	0.350387	0.361	0.164	1.01516880595478e-40	3	DCTPP1
FBL1	8.02934392685798e-45	0.402398	0.638	0.379	2.13853546147935e-40	3	FBL
HN1L	9.16483639369889e-45	0.351767	0.396	0.188	2.44096252509776e-40	3	HN1L
HMGN21	2.25077632246416e-44	0.477652	0.946	0.883	5.99471765725105e-40	3	HMGN2
BRD8	3.47115099179911e-44	0.434367	0.433	0.227	9.24506355155776e-40	3	BRD8
UCHL5	4.95471826926717e-44	0.414906	0.479	0.254	1.31963966383662e-39	3	UCHL5
SRSF3	1.51994390264366e-43	0.41225	0.901	0.786	4.04821859030112e-39	3	SRSF3
TMEM106C	2.36868188685732e-43	0.351217	0.37	0.175	6.3087473374558e-39	3	TMEM106C
CDKN2C	3.39606782262318e-43	0.314004	0.269	0.108	9.04508703877458e-39	3	CDKN2C
HNRNPDL1	3.56451273617351e-43	0.396053	0.918	0.828	9.49372322152454e-39	3	HNRNPDL
NAV2	4.76969844991696e-43	0.344846	0.269	0.109	1.27036148515088e-38	3	NAV2
SUZ12	1.02504263066355e-42	0.416215	0.502	0.277	2.7300985425093e-38	3	SUZ12
SOGA1	2.1099348363206e-42	0.287221	0.251	0.096	5.61960044305629e-38	3	SOGA1
DHX91	2.8513188545618e-42	0.40191	0.643	0.391	7.5942026372399e-38	3	DHX9
HNRNPD1	2.89908558051162e-42	0.420663	0.846	0.679	7.72142453513465e-38	3	HNRNPD
CEP57L1	2.90421578309406e-42	0.295117	0.286	0.118	7.73508831669271e-38	3	CEP57L1
TUBB6	4.15709691098407e-42	0.378425	0.924	0.796	1.1072011912715e-37	3	TUBB6
NUDT1	4.74615335000154e-42	0.351776	0.406	0.201	1.26409048323941e-37	3	NUDT1
EXOSC9	6.47847152343212e-42	0.385358	0.486	0.267	1.72547610555091e-37	3	EXOSC9
USP13	1.91861404923473e-41	0.284123	0.278	0.113	5.11003665873179e-37	3	USP13
CBR3	2.49133291241266e-41	0.334206	0.333	0.151	6.63541607891987e-37	3	CBR3
YWHAH	1.91074253321567e-40	0.414918	0.79	0.582	5.08907166296661e-36	3	YWHAH
KPNB12	2.29737123504203e-40	0.345587	0.938	0.824	6.11881854741095e-36	3	KPNB1
GMPS	4.31604694864742e-40	0.319763	0.36	0.17	1.14953594430275e-35	3	GMPS
PTGES3	5.14118816609484e-40	0.371463	0.891	0.749	1.3693040561577e-35	3	PTGES3
CASP8AP2	8.01481703724803e-40	0.355634	0.329	0.155	2.13466636970064e-35	3	CASP8AP2
TFDP1	8.96408201671731e-40	0.347957	0.431	0.225	2.38749360433249e-35	3	TFDP1
CKLF	9.23665916875011e-40	0.371497	0.515	0.291	2.4600918030049e-35	3	CKLF
NEDD1	1.07866060082188e-39	0.315415	0.35	0.166	2.87290464422899e-35	3	NEDD1
STOM	2.73775209374962e-39	0.382331	0.432	0.231	7.29172892649274e-35	3	STOM
SNX5	2.96302078362621e-39	0.375069	0.516	0.298	7.89170955511004e-35	3	SNX5
WDR34	5.60570687679021e-39	0.287064	0.32	0.143	1.4930239695643e-34	3	WDR34
RANGAP1	8.82166213453937e-39	0.342873	0.429	0.223	2.34956149291322e-34	3	RANGAP1
SAE1	1.19620288464036e-38	0.367697	0.475	0.259	3.18596676295114e-34	3	SAE1
LSM6	1.55731720748323e-38	0.315456	0.354	0.171	4.14775865041085e-34	3	LSM6
SLC25A5	3.34090428644822e-38	0.389765	0.878	0.722	8.8981644765262e-34	3	SLC25A5
SNRPB	5.17512129746966e-38	0.419259	0.79	0.613	1.37834180636807e-33	3	SNRPB
EZR2	6.30129844487808e-38	0.429336	0.905	0.789	1.67828782780883e-33	3	EZR
KIF5B1	6.75904264127313e-38	0.343219	0.935	0.892	1.80020341707669e-33	3	KIF5B
HNRNPA31	6.78073314801015e-38	0.335976	0.962	0.869	1.80598046664102e-33	3	HNRNPA3
HSPD11	1.00958451972657e-37	0.321145	0.973	0.903	2.68892740983975e-33	3	HSPD1
DCK	1.40396209561974e-37	0.26153	0.268	0.112	3.73931264547361e-33	3	DCK
HLTF	3.05515504627618e-37	0.328865	0.365	0.183	8.13709995025198e-33	3	HLTF
H3F3B	3.55255241857429e-37	0.298258	0.985	0.971	9.46186811163076e-33	3	H3F3B
RBM17	4.98432885061073e-37	0.3858	0.678	0.451	1.32752614607166e-32	3	RBM17
FUBP1	5.40265497061927e-37	0.341596	0.601	0.364	1.43894312487474e-32	3	FUBP1
HNRNPR1	9.57411378950196e-37	0.354521	0.916	0.788	2.54996946669595e-32	3	HNRNPR
DIAPH1	1.54706257032107e-36	0.303176	0.38	0.19	4.12044644979313e-32	3	DIAPH1
WBP11	1.73442825088207e-36	0.373697	0.55	0.338	4.61947620339931e-32	3	WBP11
NAP1L4	1.91922678017822e-36	0.396363	0.738	0.51	5.11166860632667e-32	3	NAP1L4
ILF2	3.35948917133603e-36	0.405096	0.742	0.542	8.94766345893639e-32	3	ILF2
NAA38	6.12701110096812e-36	0.371821	0.555	0.335	1.63186813663185e-31	3	NAA38
H1FX	8.83745536294442e-36	0.324931	0.357	0.178	2.35376786136662e-31	3	H1FX
SCLT1	9.29849033145586e-36	0.28837	0.276	0.121	2.47655991487995e-31	3	SCLT1
RECQL	1.6122113057154e-35	0.368793	0.68	0.446	4.29396359164239e-31	3	RECQL
MOK	2.04546917856005e-35	0.502336	0.619	0.416	5.44790261017684e-31	3	MOK
CARHSP1	2.44322515790498e-35	0.315206	0.388	0.202	6.50728588556411e-31	3	CARHSP1
MAD2L2	2.47205296366472e-35	0.262487	0.252	0.108	6.58406586342461e-31	3	MAD2L2
TUBG1	2.50295076843652e-35	0.311297	0.374	0.191	6.66635907665383e-31	3	TUBG1
CD97	2.54562217571289e-35	0.372861	0.36	0.186	6.78001010279372e-31	3	CD97
SRRT	3.3973600531803e-35	0.350111	0.501	0.285	9.0485287656404e-31	3	SRRT
RAD1	3.72936406869554e-35	0.280332	0.283	0.129	9.93278826056371e-31	3	RAD1
RPA1	4.36656668099369e-35	0.264047	0.271	0.119	1.16299136981586e-30	3	RPA1
CCDC109B	7.8526196789347e-35	0.268874	0.287	0.13	2.09146672528747e-30	3	CCDC109B
FAM178A	1.11138787596147e-34	0.333009	0.351	0.178	2.96007046883577e-30	3	FAM178A
RIF11	1.13784387663651e-34	0.365253	0.508	0.299	3.03053338103368e-30	3	RIF1
CEP135	2.10431591351033e-34	0.274324	0.263	0.115	5.60463500404342e-30	3	CEP135
SLC25A24	2.55271422219908e-34	0.356237	0.559	0.337	6.79889905940504e-30	3	SLC25A24
POP7	2.61931067081211e-34	0.343138	0.435	0.24	6.97627204064098e-30	3	POP7
ACTL6A	2.84907419122216e-34	0.308883	0.383	0.2	7.58822420090109e-30	3	ACTL6A
HNRNPF	3.09205879949208e-34	0.391797	0.611	0.395	8.23538940656721e-30	3	HNRNPF
XRCC51	3.11795308065395e-34	0.341652	0.923	0.803	8.30435623501373e-30	3	XRCC5
HNRNPAB	3.21869231141078e-34	0.388745	0.805	0.605	8.57266510221148e-30	3	HNRNPAB
CDC5L	3.95893284743974e-34	0.376913	0.676	0.453	1.0544221745871e-29	3	CDC5L
HNRNPA11	4.58575270550123e-34	0.335822	0.925	0.862	1.2213693755832e-29	3	HNRNPA1
RASA1	6.66155564670415e-34	0.363635	0.465	0.269	1.77423873094318e-29	3	RASA1
PRKDC	1.17185968891403e-33	0.357513	0.601	0.374	3.12113109545363e-29	3	PRKDC
STIP1	1.21928419948411e-33	0.364205	0.707	0.492	3.24744153690598e-29	3	STIP1
NUDCD1	1.88296180140191e-33	0.315641	0.373	0.194	5.01508046185385e-29	3	NUDCD1
SAFB	1.91302695699236e-33	0.318094	0.439	0.246	5.09515599725345e-29	3	SAFB
RHEB	1.93427311009521e-33	0.383596	0.721	0.522	5.15174300142759e-29	3	RHEB
LSM2	1.94354499226363e-33	0.33019	0.46	0.261	5.17643773239494e-29	3	LSM2
RSRC1	2.16999776803014e-33	0.323494	0.457	0.258	5.77957205537146e-29	3	RSRC1
SRSF2	2.2444556387446e-33	0.36813	0.694	0.466	5.97788314823237e-29	3	SRSF2
CEP350	2.52029353984051e-33	0.346929	0.455	0.259	6.71254981401122e-29	3	CEP350
MSH6	2.62619784979787e-33	0.305485	0.298	0.144	6.99461535315165e-29	3	MSH6
LSM5	3.32156938433461e-33	0.375266	0.594	0.388	8.8466678982368e-29	3	LSM5
SSRP11	6.4259195940303e-33	0.381846	0.761	0.554	1.71147942467403e-28	3	SSRP1
SNHG1	6.99862447087107e-33	0.266185	0.277	0.127	1.8640136415718e-28	3	SNHG1
SOAT1	7.09972285083179e-33	0.303304	0.383	0.199	1.89094018409054e-28	3	SOAT1
APITD1	7.81117245828519e-33	0.264139	0.319	0.155	2.08042767253968e-28	3	APITD1
MTF2	1.09499767713908e-32	0.299104	0.334	0.167	2.91641681329223e-28	3	MTF2
ERLIN1	1.096928940875e-32	0.327887	0.48	0.278	2.92156054112648e-28	3	ERLIN1
CCT5	1.16995634512504e-32	0.346974	0.871	0.716	3.11606172960604e-28	3	CCT5
HNRNPU1	1.28539496827159e-32	0.282461	0.955	0.88	3.42352095849456e-28	3	HNRNPU
GGCT	2.18678742151875e-32	0.342871	0.499	0.298	5.82428961847304e-28	3	GGCT
CEP57	3.18891005809149e-32	0.31574	0.389	0.209	8.49334304872088e-28	3	CEP57
BTG1	3.37833859921322e-32	0.387725	0.548	0.348	8.9978670251445e-28	3	BTG1
C12orf65	4.49899593880142e-32	0.289437	0.335	0.169	1.19826257834037e-27	3	C12orf65
TFAM	6.09626158155705e-32	0.349299	0.472	0.276	1.6236783096319e-27	3	TFAM
XPO1	7.20417453644453e-32	0.345825	0.55	0.337	1.91875984603664e-27	3	XPO1
MTHFD1	7.3076495233205e-32	0.259649	0.308	0.149	1.94631937404118e-27	3	MTHFD1
ARPC5L	8.22516863783774e-32	0.360866	0.681	0.469	2.1906914150017e-27	3	ARPC5L
PODXL2	8.59875901342725e-32	0.420075	0.81	0.645	2.29019347563621e-27	3	PODXL
NOLC1	9.05138539598606e-32	0.377033	0.594	0.382	2.41074598636693e-27	3	NOLC1
PGP	9.34396724970628e-32	0.274743	0.325	0.16	2.48867223728677e-27	3	PGP
COMMD4	9.90149863612889e-32	0.310589	0.512	0.303	2.63716514674657e-27	3	COMMD4
MYH10	1.18502992274108e-31	0.302138	0.315	0.157	3.15620869622859e-27	3	MYH10
MRTO4	1.43577008425699e-31	0.321944	0.507	0.298	3.82403004241007e-27	3	MRTO4
C2orf69	1.608729054237e-31	0.25475	0.251	0.114	4.28468896305484e-27	3	C2orf69
MLTK	4.72408662644414e-31	0.354823	0.659	0.449	1.25821323208713e-26	3	MLTK
SEPHS1	4.75069596280076e-31	0.269133	0.32	0.159	1.26530036273235e-26	3	SEPHS1
NUDC	6.28381188596842e-31	0.330098	0.871	0.759	1.67363045770883e-26	3	NUDC
RPP30	8.16526883844784e-31	0.284785	0.358	0.186	2.1747377024322e-26	3	RPP30
TACC11	1.08761525284104e-30	0.337124	0.561	0.346	2.89675446441682e-26	3	TACC1
NUP85	1.552076258978e-30	0.256991	0.253	0.116	4.13379990816199e-26	3	NUP85
CTCF	1.82356004178159e-30	0.315911	0.423	0.241	4.85686981528108e-26	3	CTCF
CDCA7L	1.84530000907797e-30	0.273965	0.281	0.137	4.91477204417828e-26	3	CDCA7L
PCM1	2.28518870063165e-30	0.364202	0.553	0.348	6.08637158526234e-26	3	PCM1
PRPSAP1	2.31605964320574e-30	0.277665	0.318	0.16	6.16859325371418e-26	3	PRPSAP1
EXOSC3	3.02806301699969e-30	0.287927	0.344	0.18	8.06494303947698e-26	3	EXOSC3
NXT1	5.3525089251774e-30	0.269456	0.316	0.159	1.42558722713175e-25	3	NXT1
CNTLN	5.99048294210254e-30	0.295254	0.291	0.145	1.59550522679959e-25	3	CNTLN
ILF31	6.93701685420449e-30	0.344591	0.837	0.696	1.84760506894882e-25	3	ILF3
KIAA1841	7.06434897115605e-30	0.27043	0.268	0.128	1.8815187049777e-25	3	KIAA1841
CCDC82	7.64507906403479e-30	0.322518	0.467	0.281	2.03619035791503e-25	3	CCDC82
AHCTF1	1.16456945361179e-29	0.288284	0.35	0.187	3.10171428274965e-25	3	AHCTF1
NUPL1	1.36037301524583e-29	0.271341	0.336	0.174	3.62321748880575e-25	3	NUPL1
YEATS4	2.38939642772395e-29	0.290868	0.3	0.15	6.36391844559997e-25	3	YEATS4
HSPB11	2.68401020993238e-29	0.329284	0.523	0.329	7.14859279313391e-25	3	HSPB11
UBTF	7.93206685445923e-29	0.324912	0.561	0.355	2.11262668601667e-24	3	UBTF
TCHP	9.07765949885516e-29	0.291348	0.407	0.229	2.41774383092508e-24	3	TCHP
PTPLAD1	9.47547702236777e-29	0.347438	0.725	0.527	2.52369855013743e-24	3	PTPLAD1
ICMT	1.07401007084258e-28	0.307226	0.45	0.264	2.86051842268214e-24	3	ICMT
CBX31	1.07413788377137e-28	0.259462	0.958	0.911	2.86085883963666e-24	3	CBX3
SETD8	1.28460109790267e-28	0.357767	0.45	0.27	3.42140656415397e-24	3	SETD8
NUDT21	1.81524211218703e-28	0.298036	0.427	0.245	4.83471584159894e-24	3	NUDT21
ETS1	2.13701771587765e-28	0.317547	0.556	0.357	5.69173298446854e-24	3	ETS1
PHACTR4	2.1825749948476e-28	0.276892	0.364	0.199	5.81307024127709e-24	3	PHACTR4
HMGXB4	2.467016368597e-28	0.304748	0.373	0.207	6.57065139612126e-24	3	HMGXB4
CDC27	2.68001183937145e-28	0.330941	0.53	0.337	7.13794353298191e-24	3	CDC27
INIP	3.11848072620228e-28	0.275699	0.308	0.157	8.30576156616716e-24	3	INIP
TPR1	4.43002582631058e-28	0.369763	0.754	0.589	1.17989307857956e-23	3	TPR
BZW1	4.50755983920276e-28	0.284689	0.936	0.86	1.20054348757326e-23	3	BZW1
SVIP	5.81101567214137e-28	0.305446	0.412	0.237	1.54770591411813e-23	3	SVIP
NIN	5.91142479975785e-28	0.315531	0.495	0.298	1.57444888116751e-23	3	NIN
BRIX1	8.43857404716943e-28	0.269294	0.388	0.216	2.24752981172311e-23	3	BRIX1
TTL	8.59895998810894e-28	0.289512	0.37	0.206	2.29024700323293e-23	3	TTL
NUP37	9.98334030872603e-28	0.27285	0.305	0.155	2.65896285782609e-23	3	NUP37
MBD4	1.02220204305858e-27	0.322275	0.413	0.243	2.72253292148222e-23	3	MBD4
RPA2	1.28349781399958e-27	0.251895	0.282	0.139	3.41846807780649e-23	3	RPA2
UBE2I	1.77278222369591e-27	0.336385	0.738	0.54	4.72162817459168e-23	3	UBE2I
NUDT15	3.38733003697791e-27	0.268812	0.271	0.134	9.02181482048697e-23	3	NUDT15
RCC2	4.72644466197969e-27	0.275379	0.38	0.213	1.25884127127167e-22	3	RCC2
HNRNPA0	6.13148103529548e-27	0.288446	0.567	0.365	1.6330586589406e-22	3	HNRNPA0
RB1	7.52193643151918e-27	0.302143	0.348	0.193	2.00339254917082e-22	3	RB1
RFC1	9.18174509357197e-27	0.312086	0.558	0.366	2.44546598822196e-22	3	RFC1
HHIP	1.39965747593605e-26	0.382227	0.328	0.18	3.72784772140806e-22	3	HHIP
BAZ1B2	1.41671665577853e-26	0.355109	0.756	0.592	3.77328314100054e-22	3	BAZ1B
NFATC2IP	2.39029657621945e-26	0.2705	0.31	0.165	6.36631590110288e-22	3	NFATC2IP
QSER1	3.15076736234148e-26	0.285875	0.367	0.205	8.39175379286029e-22	3	QSER1
C9orf142	3.93457022298568e-26	0.270879	0.357	0.195	1.04793343319001e-21	3	C9orf142
MTMR6	7.60711374562347e-26	0.283277	0.362	0.201	2.02607867500936e-21	3	MTMR6
PPP1CC	1.03280988177123e-25	0.300258	0.48	0.295	2.75078583910949e-21	3	PPP1CC
DCAF7	1.35997829191033e-25	0.300373	0.474	0.29	3.62216618267398e-21	3	DCAF7
PPIF	1.37792147553659e-25	0.294624	0.397	0.231	3.66995605794415e-21	3	PPIF
HNRNPH31	4.63634941088859e-25	0.351506	0.688	0.506	1.23484530209607e-20	3	HNRNPH3
UPF3B	4.75658726979828e-25	0.266951	0.331	0.183	1.26686945343807e-20	3	UPF3B
ARHGAP29	1.15924358196365e-24	0.408119	0.637	0.471	3.08752935620199e-20	3	ARHGAP29
PPP2CA	1.46396169879115e-24	0.293552	0.591	0.396	3.89911558856036e-20	3	PPP2CA
NAA50	1.57222986913646e-24	0.289163	0.574	0.377	4.18747703345805e-20	3	NAA50
PA2G41	1.98972322514023e-24	0.286226	0.895	0.806	5.29942883783848e-20	3	PA2G4
NAA15	2.29289792389195e-24	0.273798	0.5	0.318	6.10690433049381e-20	3	NAA15
NOP581	2.389168706941e-24	0.310172	0.734	0.547	6.36331193406666e-20	3	NOP58
DHX15	2.47419047618106e-24	0.272736	0.509	0.319	6.58975891426062e-20	3	DHX15
TIMM21	2.59686915263311e-24	0.252707	0.326	0.179	6.91650130112302e-20	3	TIMM21
SRSF4	2.9947462289385e-24	0.289054	0.65	0.458	7.9762071061548e-20	3	SRSF4
BAZ1A1	3.80887761176857e-24	0.309912	0.505	0.328	1.01445646311844e-19	3	BAZ1A
CCDC88A2	4.38945226323073e-24	0.387999	0.68	0.526	1.16908671578887e-19	3	CCDC88A
MAGOHB	7.95328785231294e-24	0.272437	0.473	0.295	2.11827868658503e-19	3	MAGOHB
CCT6A1	9.90055198303185e-24	0.265431	0.941	0.896	2.6369130151607e-19	3	CCT6A
CD3EAP	1.13437555778924e-23	0.286896	0.433	0.26	3.02129586061587e-19	3	CD3EAP
TMEM237	1.22824979942642e-23	0.250633	0.352	0.201	3.27132051579233e-19	3	TMEM237
DDX461	1.34442173642082e-23	0.31137	0.727	0.547	3.58073285278321e-19	3	DDX46
PAFAH1B3	1.66393820250103e-23	0.267989	0.362	0.212	4.43173300854124e-19	3	PAFAH1B3
CHD1	2.02611964949165e-23	0.27491	0.403	0.243	5.39636707445605e-19	3	CHD1
HP1BP3	2.41597289841737e-23	0.310269	0.873	0.791	6.43470221764482e-19	3	HP1BP3
KDELC2	2.43274297863422e-23	0.252215	0.371	0.215	6.47936764929438e-19	3	KDELC2
DNAJA1	3.17808814848136e-23	0.297998	0.892	0.783	8.46451997466524e-19	3	DNAJA1
SRSF1	4.33726973752171e-23	0.254628	0.451	0.279	1.15518842189153e-18	3	SRSF1
KHDRBS11	4.64542968795678e-23	0.305516	0.812	0.64	1.23726374309041e-18	3	KHDRBS1
CTNNAL1	5.60427070815718e-23	0.292729	0.629	0.432	1.49264146041058e-18	3	CTNNAL1
ABCE1	6.96411784705268e-23	0.264026	0.548	0.361	1.85482314738401e-18	3	ABCE1
ANTXR2	1.93722266661256e-22	0.292775	0.427	0.267	5.15959885025589e-18	3	ANTXR2
ATP2B11	2.22440693854983e-22	0.390163	0.836	0.738	5.92448544013362e-18	3	ATP2B1
SFPQ1	3.53430185343389e-22	0.320167	0.8	0.67	9.41325955643582e-18	3	SFPQ
PLP2	4.6419920170458e-22	0.300373	0.646	0.46	1.23634815381998e-17	3	PLP2
UAP1	4.97049666866324e-22	0.312492	0.733	0.571	1.32384208273177e-17	3	UAP1
SF3A3	5.62509087710568e-22	0.273814	0.544	0.364	1.49818670420833e-17	3	SF3A3
DESI2	5.66905279871971e-22	0.271835	0.454	0.29	1.50989552241101e-17	3	DESI2
TCERG11	6.28326597852413e-22	0.26536	0.472	0.298	1.67348506072012e-17	3	TCERG1
ZEB1	7.07515564487253e-22	0.306983	0.518	0.344	1.88439695445535e-17	3	ZEB1
BCAP29	9.18684453735472e-22	0.253261	0.53	0.348	2.44682417407906e-17	3	BCAP29
SNRPG	1.30170508665502e-21	0.279745	0.868	0.743	3.46696132779698e-17	3	SNRPG
USP10	1.59025520936704e-21	0.265973	0.535	0.361	4.23548572462819e-17	3	USP10
CMSS11	2.73171361971301e-21	0.269449	0.478	0.306	7.27564605474364e-17	3	CMSS1
RUVBL21	2.91804254106135e-21	0.260239	0.398	0.245	7.7719145038628e-17	3	RUVBL2
CCDC1371	4.13310992077971e-21	0.25053	0.466	0.299	1.10081249630047e-16	3	CCDC137
DNAJB1	4.91123704089951e-21	0.280581	0.401	0.25	1.30805887347318e-16	3	DNAJB1
FGF5	5.02281695018484e-21	0.286992	0.424	0.264	1.33777706651223e-16	3	FGF5
HDAC2	9.05576411038004e-21	0.286384	0.86	0.74	2.41191221315862e-16	3	HDAC2
SMS1	1.67343219280672e-20	0.285463	0.843	0.709	4.45701930232142e-16	3	SMS
C17orf85	1.92027371763748e-20	0.251176	0.452	0.288	5.11445701955566e-16	3	C17orf85
TCP1	2.07584166095222e-20	0.284164	0.667	0.484	5.52879667978014e-16	3	TCP1
U2AF1	3.05113766563937e-20	0.287684	0.732	0.588	8.1264000586639e-16	3	U2AF1
VDAC3	4.72495494734536e-20	0.258302	0.572	0.397	1.25844450067596e-15	3	VDAC3
LRRFIP2	6.83114585681755e-20	0.265306	0.645	0.47	1.81940738750479e-15	3	LRRFIP2
C4orf27	7.84332841089565e-20	0.253802	0.453	0.294	2.08899208895795e-15	3	C4orf27
RAB8A	9.3443539024671e-20	0.252032	0.452	0.294	2.48877521838309e-15	3	RAB8A
SRPK1	1.10190411536214e-19	0.264365	0.463	0.303	2.93481142085551e-15	3	SRPK1
RAB3B	1.69219388833207e-19	0.300191	0.726	0.568	4.50698920218363e-15	3	RAB3B
SEPT10	1.81267934366989e-19	0.252278	0.63	0.432	4.82789016393038e-15	3	SEPT10
PLAU	8.31174416223658e-19	0.353754	0.512	0.354	2.21374994017009e-14	3	PLAU
HDGFRP3	8.60116201716033e-19	0.255403	0.576	0.404	2.29083349165048e-14	3	HDGFRP3
LSM4	1.44141328111014e-18	0.271133	0.728	0.547	3.83906013290873e-14	3	LSM4
SACS	2.01378646941834e-18	0.260941	0.429	0.278	5.36351888264881e-14	3	SACS
MSANTD3	3.27790336323897e-18	0.262235	0.492	0.333	8.73036781765068e-14	3	MSANTD3
MYO10	5.17809095325972e-18	0.261199	0.513	0.345	1.37913274449119e-13	3	MYO10
EIF5	9.23636912585527e-18	0.256049	0.895	0.795	2.46001455298029e-13	3	EIF5
PLAUR	1.28159734261494e-17	0.30751	0.656	0.5	3.41340636232062e-13	3	PLAUR
NAE1	1.55635539432386e-17	0.254515	0.52	0.361	4.14519695724218e-13	3	NAE1
EBNA1BP2	1.57132707454563e-17	0.266175	0.764	0.604	4.18507253034483e-13	3	EBNA1BP2
TMEM245	1.95223517448939e-17	0.25345	0.417	0.271	5.19958316373504e-13	3	TMEM245
CNIH4	1.99147837095433e-17	0.282463	0.574	0.415	5.30410349319977e-13	3	CNIH4
TMEM173	2.4831562145483e-17	0.254921	0.438	0.292	6.61363826182793e-13	3	TMEM173
CTSC1	2.86505096751912e-17	0.323593	0.32	0.197	7.63077674689042e-13	3	CTSC
AKAP12	6.8221600620515e-17	0.284084	0.481	0.331	1.8170141109268e-12	3	AKAP12
NOP56	1.03412246098024e-16	0.284518	0.761	0.63	2.75428176257477e-12	3	NOP56
RP11-124N14.3	2.17826182048637e-16	0.251556	0.401	0.265	5.80158253268339e-12	3	RP11-124N14.3
LSM3	2.28204610606579e-16	0.255082	0.701	0.544	6.07800159889562e-12	3	LSM3
HSPA1A	2.65478736946427e-16	0.256124	0.357	0.23	7.07076067983114e-12	3	HSPA1A
HAS21	2.66517956820751e-16	0.35269	0.579	0.44	7.09843926196388e-12	3	HAS2
KLF6	5.51178517015297e-16	0.356873	0.769	0.666	1.46800886221854e-11	3	KLF6
SNAPC1	1.75702821481192e-13	0.256382	0.507	0.366	4.67966894733008e-09	3	SNAPC1
ID11	8.80493307524276e-12	0.259728	0.802	0.721	2.34510587526016e-07	3	ID1
MT-RNR2	2.03714462748807e-229	1.99742	1	1	5.42573100085173e-225	4	MT-RNR2
RNA18S51	2.93161904320907e-166	1.25069	1	0.965	7.80807415968304e-162	4	RNA18S5
H19	3.22360529733732e-149	1.10569	0.933	0.387	8.58575034892822e-145	4	H19
ACTC1	1.2204997367269e-120	0.973536	0.84	0.36	3.25067899879842e-116	4	ACTC1
MMP2	1.52470680229243e-80	0.799725	0.963	0.749	4.06090409722567e-76	4	MMP2
FSTL11	2.63271052136381e-79	0.707425	0.994	0.969	7.01196120260037e-75	4	FSTL1
RNA28S51	8.36201679021634e-76	1.43582	0.509	0.219	2.22713955190622e-71	4	RNA28S5
PLOD21	5.50806441973943e-67	0.689562	0.994	0.953	1.4670178775534e-62	4	PLOD2
PEA15	5.24704397299084e-66	0.667504	0.952	0.818	1.39749769176638e-61	4	PEA15
MT2A	8.63882602149916e-66	0.492649	1	0.992	2.30086492256609e-61	4	MT2A
EIF4G21	1.00539571730025e-61	0.626599	0.996	0.961	2.67777095345749e-57	4	EIF4G2
SERPINE22	3.73992446614872e-55	0.524835	0.994	0.888	9.9609148231405e-51	4	SERPINE2
IGFBP31	5.74974971244853e-54	0.516031	1	0.972	1.53138833841354e-49	4	IGFBP3
CTSD1	1.53213795680146e-53	0.604102	0.954	0.73	4.08069623414501e-49	4	CTSD
CRIM1	3.50103403656663e-52	0.619375	0.988	0.865	9.32465405299157e-48	4	CRIM1
PKM	5.18528643694973e-51	0.403175	1	1	1.38104918961719e-46	4	PKM
SERPINE11	6.2675381235288e-51	0.429529	1	0.993	1.66929610382066e-46	4	SERPINE1
NT5E1	1.8128161837273e-49	0.593828	0.961	0.849	4.8282546237393e-45	4	NT5E
CTNNB11	1.25809556150438e-48	0.572177	0.796	0.577	3.35081171851077e-44	4	CTNNB1
CD441	4.28061536820033e-48	0.578987	0.979	0.891	1.14009909716648e-43	4	CD44
MYH92	1.23159489416878e-47	0.604705	0.956	0.796	3.28022984112912e-43	4	MYH9
MT-RNR1	3.39721954031298e-47	1.04775	0.971	0.917	9.0481545236696e-43	4	MT-RNR1
FLNA1	1.34059434365275e-45	0.565473	0.975	0.849	3.57053897488472e-41	4	FLNA
TUBB2	9.54566012754534e-45	0.503145	1	0.954	2.54239111837043e-40	4	TUBB
CANX1	3.05098433952716e-44	0.490307	0.996	0.986	8.12599168989663e-40	4	CANX
TAGLN21	2.11169340109056e-43	0.568341	0.983	0.9	5.62428420446459e-39	4	TAGLN2
DST1	3.33364714985106e-42	0.59154	0.963	0.811	8.87883581891332e-38	4	DST
AHNAK1	9.75412759526067e-42	0.551554	0.89	0.693	2.59791434372173e-37	4	AHNAK
THBS1	1.05841772013577e-41	0.424436	0.992	0.881	2.81898975580962e-37	4	THBS1
MMP14	1.28529013846723e-41	0.533559	0.809	0.619	3.42324175479362e-37	4	MMP14
FLNC2	4.63662287447511e-41	0.597791	0.751	0.538	1.2349181363877e-36	4	FLNC
FN12	8.22782210443605e-41	0.384108	0.998	0.996	2.1913981392955e-36	4	FN1
MKI671	5.10804049141267e-40	0.503294	0.603	0.307	1.36047550448285e-35	4	MKI67
NES	1.28693405025318e-39	0.796463	0.451	0.23	3.42762014944432e-35	4	NES
TGFBI1	4.63912183827061e-39	0.34271	1	1	1.23558371040499e-34	4	TGFBI
THY11	1.04699499003855e-38	0.457157	0.998	0.97	2.78856645646868e-34	4	THY1
ATP2B12	1.83305854507902e-38	0.446971	0.956	0.736	4.88216812896347e-34	4	ATP2B1
PODXL3	1.20070993042891e-37	0.454325	0.913	0.649	3.19797082870436e-33	4	PODXL
NCL2	1.3664637440812e-37	0.423538	0.996	0.986	3.63943953598587e-33	4	NCL
RPN21	1.77841106924221e-37	0.487176	0.944	0.849	4.7366200418197e-33	4	RPN2
COL6A2	2.24672924363423e-37	0.500525	0.815	0.639	5.9839386674954e-33	4	COL6A2
CTGF1	5.21313415896586e-37	0.343797	0.985	0.807	1.38846615189897e-32	4	CTGF
TUBA1C1	1.03458407077787e-35	0.426345	0.983	0.888	2.75551121410977e-31	4	TUBA1C
TPM4	3.32397176364115e-35	0.33001	1	0.999	8.85306639528184e-31	4	TPM4
TUBA1A1	4.4292194026817e-34	0.442797	0.996	0.924	1.17967829571025e-29	4	TUBA1A
DEK2	6.15640856227924e-34	0.387038	0.938	0.654	1.63969785647745e-29	4	DEK
COL4A11	7.90770900619667e-34	0.428082	0.994	0.966	2.10613921671042e-29	4	COL4A1
GREM11	8.80392038675819e-34	0.362981	1	0.971	2.34483615580918e-29	4	GREM1
CFL1	2.63105648536459e-33	0.356159	1	0.998	7.00755584312005e-29	4	CFL1
NAP1L11	2.95441903726017e-33	0.391803	1	0.994	7.86879966383872e-29	4	NAP1L1
LOX1	2.49009705152027e-32	0.422751	0.998	0.972	6.63212448701908e-28	4	LOX
HSP90B11	4.63759768391961e-31	0.28795	1	1	1.23517776713515e-26	4	HSP90B1
ANXA6	6.38730104806307e-31	0.492365	0.786	0.671	1.70119376114112e-26	4	ANXA6
SPTBN1	1.97464597455848e-30	0.513892	0.788	0.689	5.25927208863906e-26	4	SPTBN1
CD99	2.15484735412313e-30	0.440641	0.975	0.93	5.73922044297155e-26	4	CD99
HNRNPU2	2.57167653671071e-30	0.47071	0.979	0.884	6.8494032878753e-26	4	HNRNPU
CLTC1	4.7277784779467e-30	0.471175	0.834	0.738	1.25919651981632e-25	4	CLTC
PTTG1IP1	7.15994146303396e-30	0.386461	1	0.975	1.90697880926447e-25	4	PTTG1IP
EZR3	8.9207638443811e-30	0.421961	0.975	0.792	2.37595624231246e-25	4	EZR
P4HB1	9.12209669575082e-30	0.362533	1	0.984	2.42957923394627e-25	4	P4HB
PPP1R14B1	1.76592347862376e-29	0.428757	0.886	0.784	4.70336059296652e-25	4	PPP1R14B
MSN1	3.74302813359828e-29	0.408133	0.919	0.84	9.96918113102566e-25	4	MSN
ACTN1	1.13795838070509e-27	0.414682	0.992	0.955	3.03083835116993e-23	4	ACTN1
LOXL2	1.29174479274331e-27	0.462564	0.948	0.828	3.44043308099254e-23	4	LOXL2
TPT1	2.90398431811184e-27	0.305999	1	1	7.73447183285907e-23	4	TPT1
HNRNPAB1	4.26252504225616e-27	0.470348	0.746	0.624	1.13528091975451e-22	4	HNRNPAB
ACTN41	8.994700504333e-27	0.434098	0.894	0.757	2.39564853232405e-22	4	ACTN4
CXCL121	1.06526011234267e-26	0.365515	0.934	0.734	2.83721378321347e-22	4	CXCL12
TUBA1B2	2.02357161766012e-26	0.341641	1	0.947	5.38958064647595e-22	4	TUBA1B
CSRP1	2.05961627206469e-26	0.445435	0.838	0.726	5.48558197901708e-22	4	CSRP1
ARHGDIA1	2.81402462835416e-26	0.451549	0.713	0.621	7.49487319515847e-22	4	ARHGDIA
PXDN1	1.59954871241229e-25	0.368666	0.956	0.871	4.26023804063889e-21	4	PXDN
KPNB13	1.76285056182754e-25	0.400407	0.967	0.83	4.69517618637147e-21	4	KPNB1
IER3	2.98354974954131e-25	0.446964	0.771	0.677	7.94638640292832e-21	4	IER3
CALU	3.09358871636015e-25	0.283725	1	0.999	8.23946418715361e-21	4	CALU
EIF3A2	1.78560790760111e-24	0.395332	0.971	0.897	4.75578810110479e-20	4	EIF3A
LMO7	2.38277330826374e-24	0.394636	0.958	0.828	6.34627842922964e-20	4	LMO7
ANKRD112	3.62430640556208e-24	0.369699	0.784	0.624	9.65297768057404e-20	4	ANKRD11
SF3B22	5.69359037111459e-24	0.42273	0.894	0.802	1.51643085944266e-19	4	SF3B2
CDH2	5.83946225615776e-24	0.414457	0.952	0.896	1.55528237730506e-19	4	CDH2
MAP1B2	1.90856052712058e-23	0.338848	0.996	0.964	5.08326010793296e-19	4	MAP1B
PABPC1	3.18507128745377e-23	0.272494	1	1	8.48311886700437e-19	4	PABPC1
CORO1C1	8.25916681624534e-23	0.40876	0.78	0.678	2.19974648983878e-18	4	CORO1C
SSR31	9.91126543128625e-23	0.335277	0.998	0.984	2.63976643496878e-18	4	SSR3
COL6A11	9.98838594647955e-23	0.352867	0.879	0.767	2.66030671298536e-18	4	COL6A1
CD81	1.04177715234124e-22	0.393675	0.873	0.799	2.77466926754565e-18	4	CD81
TPM31	1.08706674668952e-22	0.279411	1	0.998	2.89529357313287e-18	4	TPM3
HIF1A	1.2939686099822e-22	0.371862	0.969	0.874	3.4463559958266e-18	4	HIF1A
APLP21	2.0087344950333e-22	0.342336	0.996	0.984	5.35006345407169e-18	4	APLP2
COL4A2	3.25854761839423e-22	0.385822	0.94	0.891	8.6788157268312e-18	4	COL4A2
CKAP41	3.34732360782211e-22	0.337117	0.996	0.987	8.9152616970734e-18	4	CKAP4
GNB1	3.5271112372137e-22	0.355809	0.819	0.771	9.39410806919498e-18	4	GNB1
STC21	7.4917400723394e-22	0.326495	0.915	0.757	1.99535005086688e-17	4	STC2
MAP4K41	1.39436409431532e-21	0.382088	0.759	0.651	3.71374932879941e-17	4	MAP4K4
TIMP2	2.08384687339628e-21	0.398323	0.917	0.869	5.55011776260365e-17	4	TIMP2
ACTB1	2.36731317332481e-21	0.267302	1	1	6.3051019058333e-17	4	ACTB
CCND11	3.39779841288282e-21	0.264799	1	0.96	9.04969629287211e-17	4	CCND1
HDGF1	3.45419330823644e-21	0.366375	0.807	0.693	9.19989845715694e-17	4	HDGF
HNRNPA2B12	3.98657908459685e-21	0.337402	0.996	0.958	1.06178547339152e-16	4	HNRNPA2B1
GNAI21	1.6424549572541e-20	0.387138	0.861	0.768	4.37451453315057e-16	4	GNAI2
ELN	2.27590601004225e-20	0.454365	0.553	0.393	6.06164806714653e-16	4	ELN
ANP32B2	2.36907099263881e-20	0.287445	0.927	0.767	6.3097836817942e-16	4	ANP32B
PTRF2	3.68425793862514e-20	0.284052	1	0.995	9.8126525937342e-16	4	PTRF
HMOX1	3.70402315399783e-20	0.382602	0.603	0.444	9.86529526835782e-16	4	HMOX1
NFE2L1	4.08541510365806e-20	0.438377	0.721	0.671	1.08810945870829e-15	4	NFE2L1
YWHAE1	4.8760062079346e-20	0.36298	0.975	0.945	1.2986754934213e-15	4	YWHAE
PLAU1	8.03964645990874e-20	0.438211	0.514	0.365	2.14127943813209e-15	4	PLAU
HNRNPK1	2.2779562817305e-19	0.354428	0.956	0.904	6.067108760761e-15	4	HNRNPK
UBC1	2.51600875058061e-19	0.309712	0.983	0.979	6.70113770629639e-15	4	UBC
ITGAV	2.90785572383623e-19	0.444474	0.692	0.663	7.7447829348654e-15	4	ITGAV
MATR31	3.58433559499626e-19	0.354261	0.921	0.842	9.54651942371303e-15	4	MATR3
LAMP1	3.87586002663687e-19	0.352468	0.786	0.757	1.03229655949446e-14	4	LAMP1
APP	4.32221978987999e-19	0.404234	0.767	0.746	1.15118001883664e-14	4	APP
YWHAH1	6.08229334902832e-19	0.348778	0.723	0.603	1.6199580105802e-14	4	YWHAH
PRRC2C2	7.07231866535912e-19	0.329574	0.913	0.783	1.88364135333175e-14	4	PRRC2C
PDIA3	7.93152022189039e-19	0.266162	1	0.995	2.11248109589829e-14	4	PDIA3
CDK6	3.79750242589701e-18	0.479296	0.699	0.661	1.01142679611341e-13	4	CDK6
BAZ1B3	1.11554360487216e-17	0.343727	0.73	0.606	2.9711388372165e-13	4	BAZ1B
FSCN11	2.72108124659774e-17	0.381874	0.703	0.648	7.24732779218842e-13	4	FSCN1
PCBP2	3.69437675499134e-17	0.308197	0.775	0.718	9.83960304924395e-13	4	PCBP2
ALDH1A11	6.03907535592889e-17	0.377783	0.613	0.485	1.6084473302981e-12	4	ALDH1A1
C12orf75	6.44858264487403e-17	0.316576	0.882	0.807	1.71751550163575e-12	4	C12orf75
MACF11	6.58407631869757e-17	0.501072	0.565	0.494	1.75360288672191e-12	4	MACF1
DDX51	1.69638614983153e-16	0.319178	0.952	0.925	4.5181548714613e-12	4	DDX5
CHD42	2.08025652771802e-16	0.287883	0.827	0.693	5.54055523592417e-12	4	CHD4
ZYX	4.15729517561253e-16	0.334164	0.69	0.636	1.10725399707264e-11	4	ZYX
EEF21	4.27585127791813e-16	0.32195	0.973	0.938	1.13883022936072e-11	4	EEF2
PTGES31	6.40934662261055e-16	0.318496	0.823	0.765	1.70706537946609e-11	4	PTGES3
ACTR21	8.42627045927137e-16	0.300688	0.971	0.93	2.24425287412234e-11	4	ACTR2
YWHAQ	1.5540998805557e-15	0.314377	0.923	0.873	4.13918962187205e-11	4	YWHAQ
CALR	1.77060649600145e-15	0.251756	1	0.995	4.71583334145025e-11	4	CALR
CDC42EP3	2.03393545474146e-15	0.30405	0.961	0.864	5.41718369015841e-11	4	CDC42EP3
PDIA4	2.14100616421625e-15	0.351916	0.728	0.719	5.70235581777357e-11	4	PDIA4
SRSF31	2.59992605858908e-15	0.302678	0.89	0.796	6.92464306444617e-11	4	SRSF3
HNRNPA12	2.66117008620364e-15	0.27163	0.954	0.865	7.08776040759477e-11	4	HNRNPA1
NOP561	3.37961388297894e-15	0.336192	0.719	0.643	9.0012636159261e-11	4	NOP56
WDR1	3.97111169782256e-15	0.292229	0.915	0.843	1.05766588959806e-10	4	WDR1
CAPNS1	4.33661353119082e-15	0.301948	0.83	0.793	1.15501364789736e-10	4	CAPNS1
DCBLD21	2.41278859185052e-14	0.250941	0.909	0.829	6.42622113553467e-10	4	DCBLD2
HSPG2	2.77933332266203e-14	0.41846	0.582	0.533	7.40247637157805e-10	4	HSPG2
YWHAZ	5.28807070942719e-14	0.279908	1	0.987	1.40842475274884e-09	4	YWHAZ
CNN3	6.75931493780198e-14	0.294465	0.834	0.811	1.80027594053418e-09	4	CNN3
PICALM	9.48422157933188e-14	0.47721	0.582	0.563	2.52602757543925e-09	4	PICALM
CD151	1.03049839030049e-13	0.296629	0.973	0.934	2.74462941272633e-09	4	CD151
NASP2	1.38921921857953e-13	0.396595	0.57	0.473	3.70004646676473e-09	4	NASP
PSMD21	1.68362701506085e-13	0.266326	0.969	0.944	4.48417219191306e-09	4	PSMD2
AMIGO2	2.4183672022275e-13	0.285946	0.79	0.737	6.44107920641272e-09	4	AMIGO2
ILF32	2.51060334820676e-13	0.279833	0.782	0.71	6.6867409576139e-09	4	ILF3
CDC371	2.86656181498291e-13	0.363635	0.68	0.688	7.63480073802548e-09	4	CDC37
ACTR3	4.22306692475104e-13	0.287345	0.919	0.903	1.12477164473819e-08	4	ACTR3
HNRNPA32	1.31247397630912e-12	0.275524	0.927	0.878	3.49564318850172e-08	4	HNRNPA3
MOK1	1.4988434080807e-12	0.388783	0.534	0.437	3.99201953308213e-08	4	MOK
SFPQ2	2.06657061646855e-12	0.261368	0.771	0.682	5.50410417990235e-08	4	SFPQ
LTBP2	3.76303260354103e-12	0.276811	0.755	0.72	1.00224610362712e-07	4	LTBP2
LRP1	5.82479010835059e-12	0.404422	0.555	0.526	1.5513745974581e-07	4	LRP1
PEG10	5.96669771046206e-12	0.398179	0.27	0.171	1.58917026820446e-07	4	PEG10
FUS2	1.21734143831176e-11	0.255968	0.761	0.687	3.24226718679955e-07	4	FUS
ANP32E2	1.75391521461814e-11	0.27458	0.671	0.569	4.67137778261395e-07	4	ANP32E
DYNC1H11	3.72584757034003e-11	0.444148	0.53	0.507	9.92342241884363e-07	4	DYNC1H1
HNRNPD2	4.25234415716992e-11	0.267411	0.763	0.697	1.13256934282064e-06	4	HNRNPD
YWHAG	7.51984102084624e-11	0.393667	0.568	0.563	2.00283445749219e-06	4	YWHAG
LAMC11	8.32966716705352e-11	0.313072	0.742	0.762	2.21852355327303e-06	4	LAMC1
RDX	2.2752957718892e-09	0.250714	0.792	0.761	6.06002275884968e-05	4	RDX
FOXD11	5.81205233570372e-09	0.455241	0.356	0.288	0.000154798	4	FOXD1
CTSZ	6.84563672933553e-09	0.409927	0.501	0.482	0.000182327	4	CTSZ
RRM21	8.72931393096406e-09	0.31623	0.276	0.187	0.000232497	4	RRM2
EFEMP21	9.9402231551895e-09	0.259661	0.684	0.698	0.000264748	4	EFEMP2
ANTXR1	1.5199986754069e-08	0.299826	0.653	0.676	0.000404836	4	ANTXR1
HTRA11	2.51091169455607e-08	0.253998	0.638	0.628	0.000668756	4	HTRA1
BIRC21	2.94660908462449e-08	0.306684	0.572	0.564	0.0007848	4	BIRC2
PTBP11	3.40166189299094e-08	0.404776	0.43	0.38	0.000905999	4	PTBP1
USP22	4.35273181639194e-08	0.434569	0.422	0.389	0.00115931	4	USP22
ADAM9	6.27198495611339e-08	0.305608	0.618	0.669	0.00167048	4	ADAM9
SEC61A1	1.24553758796168e-07	0.357458	0.551	0.58	0.00331736	4	SEC61A1
RAI141	2.63818620806139e-07	0.300514	0.671	0.693	0.00702655	4	RAI14
PRNP1	2.7934885352797e-07	0.293563	0.601	0.601	0.00744018	4	PRNP
SPAG91	3.87461506870372e-07	0.283338	0.584	0.589	0.0103196	4	SPAG9
RANGAP11	8.13027353029286e-07	0.411247	0.303	0.248	0.0216542	4	RANGAP1
GNB21	1.19471224560018e-06	0.314973	0.526	0.546	0.03182	4	GNB2
PABPC41	2.44096828643685e-06	0.268119	0.547	0.566	0.0650127	4	PABPC4
RGMB	4.05241836341227e-06	0.309855	0.443	0.405	0.107932	4	RGMB
TNPO1	6.03312391107512e-06	0.32159	0.509	0.534	0.160686	4	TNPO1
C6orf62	1.15770614350086e-05	0.311144	0.516	0.544	0.308343	4	C6orf62
IL321	2.10569210974533e-05	0.257761	0.541	0.547	0.56083	4	IL32
C19orf43	3.34899537527547e-05	0.303286	0.486	0.507	0.891971	4	C19orf43
STOM1	6.24298209039991e-05	0.298998	0.295	0.256	1	4	STOM
FAM129B1	7.03943674490747e-05	0.3933	0.383	0.378	1	4	FAM129B
NONO	0.000254077	0.279484	0.513	0.562	1	4	NONO
SHCBP11	0.000304786	0.271979	0.268	0.216	1	4	SHCBP1
TYMS1	0.000467905	0.299788	0.293	0.252	1	4	TYMS
IL6ST	0.000483364	0.281148	0.536	0.592	1	4	IL6ST
RAD23B	0.000530925	0.311712	0.462	0.509	1	4	RAD23B
GPC1	0.000543542	0.280691	0.48	0.501	1	4	GPC1
MGAT4B	0.000578406	0.327564	0.383	0.393	1	4	MGAT4B
RRM11	0.000599212	0.284897	0.326	0.295	1	4	RRM1
BAX	0.000623754	0.326284	0.41	0.424	1	4	BAX
NBPF10	0.000873697	0.335087	0.25	0.221	1	4	NBPF10
SMARCC1	0.000965424	0.260138	0.478	0.499	1	4	SMARCC1
PCNA1	0.00155593	0.274921	0.318	0.293	1	4	PCNA
AES1	0.00228359	0.296845	0.335	0.332	1	4	AES
CIRBP	0.00274248	0.280097	0.408	0.432	1	4	CIRBP
KIF1C	0.00336557	0.332099	0.37	0.381	1	4	KIF1C
IPO5	0.00360117	0.295483	0.439	0.482	1	4	IPO5
MYO101	0.00434589	0.288646	0.366	0.369	1	4	MYO10
PRKDC1	0.00494465	0.293066	0.387	0.406	1	4	PRKDC
MPRIP	0.00507763	0.267873	0.501	0.57	1	4	MPRIP
ETS11	0.00536616	0.358261	0.368	0.386	1	4	ETS1
DAZAP11	0.00629149	0.330858	0.26	0.244	1	4	DAZAP1
ODC11	0.00678849	0.277384	0.368	0.38	1	4	ODC1
EMC10	0.00983262	0.269901	0.366	0.393	1	4	EMC10

## Sheet: Suppl Table 4c
Supplementary Table 4c: Pathway analysis for Cluster 0 subclusters 00
	GO	Category	Description	Count	%	Log10(P)	Log10(q)				Top 20 Clusters
	hsa00190	KEGG Pathway	Oxidative phosphorylation	31	8.09	-29.05	-24.63
	R-HSA-2262752	Reactome Gene Sets	Cellular responses to stress	42	10.97	-14.26	-11.46
	GO:0016491	GO Molecular Functions	oxidoreductase activity	36	9.4	-12.27	-9.55
	GO:0005201	GO Molecular Functions	extracellular matrix structural constituent	19	4.96	-11.93	-9.23
	R-HSA-6798695	Reactome Gene Sets	Neutrophil degranulation	29	7.57	-11.52	-8.86
	GO:0070482	GO Biological Processes	response to oxygen levels	24	6.27	-10.72	-8.1
	hsa04141	KEGG Pathway	Protein processing in endoplasmic reticulum	16	4.18	-9.17	-6.63
	GO:0031667	GO Biological Processes	response to nutrient levels	25	6.53	-7.52	-5.06
	GO:0009636	GO Biological Processes	response to toxic substance	16	4.18	-6.78	-4.36
	R-HSA-381119	Reactome Gene Sets	Unfolded Protein Response (UPR)	10	2.61	-6.52	-4.12
	GO:0005518	GO Molecular Functions	collagen binding	9	2.35	-6.49	-4.1
	GO:0097190	GO Biological Processes	apoptotic signaling pathway	18	4.7	-6.43	-4.04
	GO:0019725	GO Biological Processes	cellular homeostasis	27	7.05	-6.31	-3.92
	GO:0009611	GO Biological Processes	response to wounding	21	5.48	-6.25	-3.88
	GO:0006979	GO Biological Processes	response to oxidative stress	19	4.96	-6.2	-3.82
	GO:0042803	GO Molecular Functions	protein homodimerization activity	27	7.05	-6.08	-3.72
	GO:0016651	GO Molecular Functions	oxidoreductase activity, acting on NAD(P)H	8	2.09	-6.05	-3.7
	hsa04142	KEGG Pathway	Lysosome	11	2.87	-5.96	-3.61
	GO:0001944	GO Biological Processes	vasculature development	23	6.01	-5.95	-3.61
	CORUM:2914	CORUM	Respiratory chain complex I (beta subunit) mitochondrial	5	1.31	-5.91	-3.57

## Sheet: Suppl Table 4d
Supplementary Table 4d: Pathway analysis for Cluster 0 subclusters 01
	GO	Category	Description	Count	%	Log10(P)	Log10(q)				Top 20 Clusters
	GO:0008380	GO Biological Processes	RNA splicing	41	14.75	-29.2	-25
	GO:0003712	GO Molecular Functions	transcription coregulator activity	35	12.59	-19.08	-15.7
	GO:0022613	GO Biological Processes	ribonucleoprotein complex biogenesis	33	11.87	-18.38	-15.04
	GO:0006338	GO Biological Processes	chromatin remodeling	37	13.31	-16.99	-13.68
	GO:0043484	GO Biological Processes	regulation of RNA splicing	21	7.55	-15.96	-12.71
	CORUM:3082	CORUM	DGCR8 multiprotein complex	8	2.88	-14.13	-10.99
	CORUM:3055	CORUM	Nop56p-associated pre-rRNA complex	14	5.04	-12.07	-9.08
	GO:0006259	GO Biological Processes	DNA metabolic process	30	10.79	-10.57	-7.61
	M66	Canonical Pathways	PID MYC ACTIV PATHWAY	11	3.96	-9.77	-6.87
	GO:0006403	GO Biological Processes	RNA localization	15	5.4	-9.68	-6.79
	GO:0140657	GO Molecular Functions	ATP-dependent activity	25	8.99	-9.64	-6.76
	GO:0051052	GO Biological Processes	regulation of DNA metabolic process	23	8.27	-9.52	-6.67
	GO:0045296	GO Molecular Functions	cadherin binding	19	6.83	-9.44	-6.6
	GO:0003727	GO Molecular Functions	single-stranded RNA binding	11	3.96	-9.15	-6.32
	GO:0042393	GO Molecular Functions	histone binding	14	5.04	-8.96	-6.15
	CORUM:5615	CORUM	Emerin complex 52	7	2.52	-8.95	-6.15
	GO:0033044	GO Biological Processes	regulation of chromosome organization	16	5.76	-8.93	-6.13
	GO:0003697	GO Molecular Functions	single-stranded DNA binding	12	4.32	-8.78	-6.04
	GO:0000380	GO Biological Processes	alternative mRNA splicing, via spliceosome	7	2.52	-8.67	-5.96
	GO:0019904	GO Molecular Functions	protein domain specific binding	25	8.99	-8.64	-5.94

## Sheet: Suppl Table 4e
Supplementary Table 4e: Pathway analysis for Cluster 0 subclusters 02
	GO	Category	Description	Count	%	Log10(P)	Log10(q)				Top 20 Clusters
	R-HSA-422475	Reactome Gene Sets	Axon guidance	35	18.72	-24.89	-20.47
	R-HSA-9711123	Reactome Gene Sets	Cellular response to chemical stress	19	10.16	-16.66	-12.85
	R-HSA-449147	Reactome Gene Sets	Signaling by Interleukins	25	13.37	-15.95	-12.3
	GO:0050839	GO Molecular Functions	cell adhesion molecule binding	27	14.44	-14.44	-11.06
	R-HSA-1474244	Reactome Gene Sets	Extracellular matrix organization	20	10.7	-13.92	-10.61
	R-HSA-6798695	Reactome Gene Sets	Neutrophil degranulation	23	12.3	-13.62	-10.37
	R-HSA-9824439	Reactome Gene Sets	Bacterial Infection Pathways	12	6.42	-12	-8.95
	R-HSA-194315	Reactome Gene Sets	Signaling by Rho GTPases	25	13.37	-11.69	-8.69
	R-HSA-8957275	Reactome Gene Sets	Post-translational protein phosphorylation	12	6.42	-11.44	-8.51
	R-HSA-5653656	Reactome Gene Sets	Vesicle-mediated transport	24	12.83	-11.24	-8.33
	GO:0030855	GO Biological Processes	epithelial cell differentiation	23	12.3	-10.59	-7.8
	GO:0140678	GO Molecular Functions	molecular function inhibitor activity	21	11.23	-9.58	-7.04
	GO:0003779	GO Molecular Functions	actin binding	18	9.63	-9.4	-6.9
	GO:0009611	GO Biological Processes	response to wounding	18	9.63	-9.15	-6.71
	R-HSA-3299685	Reactome Gene Sets	Detoxification of Reactive Oxygen Species	7	3.74	-8.65	-6.3
	GO:0010810	GO Biological Processes	regulation of cell-substrate adhesion	13	6.95	-8.64	-6.29
	GO:0019901	GO Molecular Functions	protein kinase binding	21	11.23	-8.57	-6.23
	GO:0030162	GO Biological Processes	regulation of proteolysis	16	8.56	-8.35	-6.06
	R-HSA-1474290	Reactome Gene Sets	Collagen formation	9	4.81	-8.34	-6.05
	R-HSA-2682334	Reactome Gene Sets	EPH-Ephrin signaling	9	4.81	-8.26	-5.98

## Sheet: Suppl Table 4f 
Supplementary Table 4f: Pathway analysis for Cluster 0 subclusters 03
	GO	Category	Description	Count	%	Log10(P)	Log10(q)				Top 20 Clusters
	GO:0000278	GO Biological Processes	mitotic cell cycle	134	25.24	-100	-96.06
	R-HSA-69278	Reactome Gene Sets	Cell Cycle, Mitotic	144	27.12	-100	-96.06
	GO:0006259	GO Biological Processes	DNA metabolic process	119	22.41	-76.9	-73.48
	GO:0010564	GO Biological Processes	regulation of cell cycle process	112	21.09	-68.4	-65.06
	GO:0033044	GO Biological Processes	regulation of chromosome organization	65	12.24	-56.86	-53.76
	GO:0051052	GO Biological Processes	regulation of DNA metabolic process	71	13.37	-42.26	-39.4
	hsa04110	KEGG Pathway	Cell cycle	45	8.47	-40.75	-37.97
	GO:0003682	GO Molecular Functions	chromatin binding	72	13.56	-36.54	-33.84
	GO:0006338	GO Biological Processes	chromatin remodeling	72	13.56	-33.29	-30.65
	R-HSA-69275	Reactome Gene Sets	G2/M Transition	42	7.91	-32.94	-30.3
	GO:0051321	GO Biological Processes	meiotic cell cycle	47	8.85	-32.54	-29.92
	R-HSA-72203	Reactome Gene Sets	Processing of Capped Intron-Containing Pre-mRNA	48	9.04	-32.06	-29.45
	R-HSA-73894	Reactome Gene Sets	DNA Repair	49	9.23	-29.68	-27.12
	GO:0140657	GO Molecular Functions	ATP-dependent activity	61	11.49	-28.55	-26.01
	M14	Canonical Pathways	PID AURORA B PATHWAY	22	4.14	-28.22	-25.7
	GO:0034502	GO Biological Processes	protein localization to chromosome	32	6.03	-27.81	-25.3
	R-HSA-69481	Reactome Gene Sets	G2/M Checkpoints	33	6.21	-25.38	-22.95
	GO:0003697	GO Molecular Functions	single-stranded DNA binding	30	5.65	-25.08	-22.66
	GO:0051984	GO Biological Processes	positive regulation of chromosome segregation	17	3.2	-21.97	-19.64
	GO:0007098	GO Biological Processes	centrosome cycle	25	4.71	-21.28	-18.96

## Sheet: Suppl Table 5
Supplimentary Table 5: Top 3 enriched GO (Biological Process (BP) and Molecular Function (MF) pathways for marker genes in Clusters 0-6.
Cluster	GO	GO ID	Pathway	FDR
Cluster 0	BP	GO:0002181	Cytoplasmic Translation	7.21x10-63
Cluster 0	BP	GO:0042773	ATP Synthesis Coupled Electron Transport	8.03x10-24
Cluster 0	BP	GO:0042775	Mitochondrial ATP Synthesis Coupled Electron Transport	8.03x10-24
Cluster 0	MF	GO:0003735	Structural Constituent of Ribosome	7.40x10-63
Cluster 0	MF	GO:0015453	Oxidoreduction-driven Active Transmembrane Transporter Activity	1.90x10-23
Cluster 0	MF	GO:0009055	Electron Transfer Activity	4.63x10-21
Cluster 1	BP	GO:0060537	Muscle Tissue Development	2.25x10-13
Cluster 1	BP	GO:0007517	Muscle Organ Development	2.48x10-12
Cluster 1	BP	GO:0051146	Striated Muscle Cell Differentiation	9.94x10-11
Cluster 1	MF	GO:0003779	Actin Binding	1.04x10-04
Cluster 1	MF	GO:0050840	Extracellular Matrix Binding	5.75x10-03
Cluster 1	MF	GO:0051015	Actin Filament Binding	1.18x10-02
Cluster 2	BP	GO:0000280	Nuclear Division	1.12x10-14
Cluster 2	BP	GO:0000819	Sister Chromatid Segregation	2.41x10-14
Cluster 2	BP	GO:0140014	Mitotic Nuclear Division	2.76x10-14
Cluster 2	MF	GO:0015631	Tubulin Binding	2.14x10-08
Cluster 2	MF	GO:0008017	Microtubule Binding	2.14x10-08
Cluster 2	MF	GO:0140297	DNA-binding Transcription Factor Binding	2.10x10-06
Cluster 3	BP	GO:0030198	Extracellular Matrix Organization	1.02x10-36
Cluster 3	BP	GO:0043062	Extracellular Structure Organization	1.02x10-36
Cluster 3	BP	GO:0045229	External Encapsulating Structure Organization	1.02x10-36
Cluster 3	MF	GO:0005201	Extracellular Matrix Structural Constituent	4.16x10-27
Cluster 3	MF	GO:0005178	Integrin Binding	4.08x10-18
Cluster 3	MF	GO:0019838	Growth Factor Binding	1.08x10-15
Cluster 4	BP	GO:0006260	DNA Replication	3.38x10-49
Cluster 4	BP	GO:0006261	DNA-templated DNA Replication	4.07x10-37
Cluster 4	BP	GO:0000280	Nuclear Division	3.17x10-32
Cluster 4	MF	GO:0140097	Catalytic Activity, acting on DNA	1.21x10-17
Cluster 4	MF	GO:0003697	Single-stranded DNA Binding	1.95x10-17
Cluster 4	MF	GO:0008094	ATP-dependent Activity, acting on DNA	3.93x10-15
Cluster 5	BP	GO:0006397	mRNA Processing	2.14x10-08
Cluster 5	BP	GO:0008380	RNA Splicing	2.14x10-08
Cluster 5	BP	GO:0043484	Regulation of RNA Splicing	3.69x10-08
Cluster 5	MF	GO:0045296	Cadherin Binding	1.65x10-10
Cluster 5	MF	GO:0003779	Actin Binding	3.40x10-08
Cluster 5	MF	GO:0051015	Actin Filament Binding	5.60x10-05
Cluster 6	BP	GO:0007059	Chromosome Segregation	6.70x10-57
Cluster 6	BP	GO:0140014	Mitotic Nuclear Division	4.00x10-48
Cluster 6	BP	GO:0000819	Sister Chromatid Segregation	3.72x10-47
Cluster 6	MF	GO:0003697	Single-stranded DNA Binding	2.13x10-20
Cluster 6	MF	GO:0016887	ATP Hydrolysis Activity	3.98x10-11
Cluster 6	MF	GO:0015631	Tubulin Binding	3.98x10-11

[truncated: 5 more sheets: Suppl Table 6, Suppl Table 7a, Suppl Table7b, Suppl Table 8, Suppl Table 9]
